# Supplementary material for: VMP1 Regulated by chi-miR-124a Effects Goat Myoblast Proliferation, Autophagy, and Apoptosis through the PI3K/ULK1/mTOR Signaling Pathway
Source: Cells. 2022 Jul 18;11(14):2227. doi: 10.3390/cells11142227 (PMC9319091; doi:10.3390/cells11142227)
Supplement: Supplementary file 1 [file cells-11-02227-s001.zip › Supplementary Table S1.xlsx]

## Sheet: Sheet1
Table S1	Primer sequences designed for vector construction
Name	Accession Number	Primer Sequence (5'-3')	Product size	Annealing Temperature
ADAMTS2	XM_018051595.1	F: GACCTTCATCGCCATGGGT	246bp	60℃
		R: TTGGAGCAGGGTGACCACTT
NREP	XM_018053735.1	F: AGAGCTTTCTGTCTGGGTCTGT	177bp	60℃
		R: TAACTGGTTCCTGGGGAGTG
FGF18	XM_018065624.1	F: AGAACGTGGACTTCCGCAT	220bp	59.5℃
		R: TTGCCCTTGATCCGGACT
COL1A1	XM_018064893.1	F: CTGCGACGAACTTAAGGACTGT	261bp	59℃
		R: GGAGCAAAGTTTCCTCCGAG
HBBC	XM_005689813.2	F: AGGCTGCTGGTTGTCTACCC	232bp	60℃
		R: CCAGGAGCCTGAAGTTCTCAG
ANKRD1	XM_005698203.3	F: AGACCGGGAAGGAGATACTCC	120bp	60℃
		R: GGAGTCTTCCCAGCACAGTTC
RASD1	XM_005693625.3	F: ATCAAGAAGATGTGCCCGAG	214bp	59℃
		R: CGAGGATGTCCAGTTGGTAGAT
XIRP1	XM_013973425.2	F: GAGACCCGAGCATTAGACACT	201bp	61℃
		R: CTCATTTGTGAACCTCTCGC
KLHL40	XM_018066903.1	F: GGAGAGAGGAAGTGCCTGAAC	210bp	60℃
		R: CTCAAAGGGTGCCCACTTG
TWF2	XM_018066938.1	F: CCTGGAGTCTGTGGTGTTCATC	155bp	60℃
		R: CCCCATCACCAATCTCGATC
VMP1	XM_018064144.1	F: GCAACCCTGATTGGAAAAGC	114	60℃
		R: GGGGACAGCACCAATGAAAG
CDK4	XM_005680266.3	F: GAGCATCCCAATGTTGTCAGG	172	60℃
		R: ACTGGCGCATCAGATCCTTT
Cyclin D1	XM_018043271.1	F: GCCACAGACGTGAAGTTCATTT	156	60℃
		R: CGGGTCACATCTGATCACCTT
Cyclin D2	XM_005680985.3	F: ATGTGGATTGCCTCAAAGCC	152	60℃
		R: CAGGTCGATATCCCGAACATC
caspase-9	XM_005690814.3	F: CAAGCAGCAAAACAGGATGTG	239	60℃
		R: AATCCTCCAGAACCAATGTTCC
caspase-3	XM_018041755.1	F: GTGGTTCTGAGGACGACATGG	235	60℃
		R: GAATCGGTGGAAAAGGACTCAT
Beclin-1	XM_005693865.3	F: TCAGCCGAAGACTAAAGGTCAC	248	60℃
		R: CAGCTTCTCCTCCTCTAATGCC
GAPDH	XM_005680968.3	F: GCCCAGAACATCATCCCA	192	60℃
		R: CGGCAGGTCAGGTCAACA
