# Supplementary material for: VMP1 Regulated by chi-miR-124a Effects Goat Myoblast Proliferation, Autophagy, and Apoptosis through the PI3K/ULK1/mTOR Signaling Pathway
Source: Cells. 2022 Jul 18;11(14):2227. doi: 10.3390/cells11142227 (PMC9319091; doi:10.3390/cells11142227)
Supplement: Supplementary file 1 [file cells-11-02227-s001.zip › Supplementary Table S2.xlsx]

## Sheet: Sheet1
Table S2 Summary of the RNA-seq dataset
Sample	Raw reads	Clean reads	Unique mapped reads	Unique mapped ratio (%)	Q30(%)
mon1_1	98721676	97036650	92589572	95.42	93
mon1_2	104194360	101986738	96009212	94.14	92.64
mon1_3	99110136	97525086	92493379	94.84	91.87
mon9_1	98408274	96645866	91960875	95.15	92.79
mon9_2	90534786	88937344	84693210	95.23	92.97
mon9_3	106156574	101082860	88003580	87.06	91.93
