# Supplementary material for: VMP1 Regulated by chi-miR-124a Effects Goat Myoblast Proliferation, Autophagy, and Apoptosis through the PI3K/ULK1/mTOR Signaling Pathway
Source: Cells. 2022 Jul 18;11(14):2227. doi: 10.3390/cells11142227 (PMC9319091; doi:10.3390/cells11142227)
Supplement: Supplementary file 1 [file cells-11-02227-s001.zip › Supplementary Table S3.xlsx]

## Sheet: Sheet1
Known transcripts ID	New transcripts ID
XR_311353.3	TCONS_00162436
XR_311350.3	TCONS_00162435
XR_311313.3	TCONS_00162433
XR_311298.3	TCONS_00162432
XR_311296.3	TCONS_00162417
XR_311293.3	TCONS_00162397
XR_311284.2	TCONS_00162395
XR_311282.2	TCONS_00162393
XR_311269.3	TCONS_00162392
XR_311267.3	TCONS_00162390
XR_311260.2	TCONS_00162385
XR_311259.3	TCONS_00162384
XR_311257.3	TCONS_00162367
XR_311252.3	TCONS_00162357
XR_311251.3	TCONS_00162337
XR_311244.3	TCONS_00162306
XR_311238.2	TCONS_00162299
XR_311233.2	TCONS_00162273
XR_311230.3	TCONS_00162271
XR_311228.3	TCONS_00162246
XR_311227.3	TCONS_00162236
XR_311226.3	TCONS_00162234
XR_311220.2	TCONS_00162178
XR_311219.3	TCONS_00162160
XR_311218.3	TCONS_00162159
XR_311210.2	TCONS_00162132
XR_311207.3	TCONS_00162032
XR_311205.3	TCONS_00162005
XR_311204.3	TCONS_00162004
XR_311203.3	TCONS_00162000
XR_311196.3	TCONS_00161999
XR_311190.3	TCONS_00161960
XR_311188.2	TCONS_00161944
XR_311187.3	TCONS_00161938
XR_311186.3	TCONS_00161929
XR_311185.3	TCONS_00161928
XR_311182.3	TCONS_00161926
XR_311181.3	TCONS_00161925
XR_311179.3	TCONS_00161924
XR_311173.3	TCONS_00161923
XR_311167.3	TCONS_00161922
XR_311166.3	TCONS_00161921
XR_311162.3	TCONS_00161920
XR_311161.3	TCONS_00161917
XR_311156.3	TCONS_00161916
XR_311149.3	TCONS_00161915
XR_311148.1	TCONS_00161914
XR_311142.3	TCONS_00161913
XR_311128.3	TCONS_00161912
XR_311111.3	TCONS_00161911
XR_311109.3	TCONS_00161888
XR_311101.2	TCONS_00161871
XR_311096.3	TCONS_00161868
XR_311086.3	TCONS_00161867
XR_311079.3	TCONS_00161866
XR_311077.2	TCONS_00161865
XR_311067.3	TCONS_00161864
XR_311060.3	TCONS_00161863
XR_311059.3	TCONS_00161862
XR_311050.3	TCONS_00161861
XR_311049.3	TCONS_00161860
XR_311047.3	TCONS_00161859
XR_311043.3	TCONS_00161858
XR_311042.3	TCONS_00161855
XR_311035.3	TCONS_00161854
XR_311034.3	TCONS_00161853
XR_311022.3	TCONS_00161852
XR_311008.3	TCONS_00161851
XR_311007.3	TCONS_00161850
XR_311001.3	TCONS_00161849
XR_310995.1	TCONS_00161848
XR_310994.3	TCONS_00161847
XR_310987.3	TCONS_00161846
XR_310981.1	TCONS_00161845
XR_310978.3	TCONS_00161837
XR_310977.3	TCONS_00161811
XR_310976.3	TCONS_00161808
XR_310961.3	TCONS_00161797
XR_310955.3	TCONS_00161796
XR_310944.3	TCONS_00161794
XR_310942.3	TCONS_00161764
XR_310941.3	TCONS_00161761
XR_310932.2	TCONS_00161739
XR_310922.3	TCONS_00161723
XR_310915.3	TCONS_00161693
XR_310897.2	TCONS_00161686
XR_310887.3	TCONS_00161685
XR_310868.3	TCONS_00161684
XR_310863.3	TCONS_00161683
XR_310857.3	TCONS_00161682
XR_310849.3	TCONS_00161676
XR_310847.3	TCONS_00161601
XR_310841.3	TCONS_00161600
XR_310831.3	TCONS_00161599
XR_310829.3	TCONS_00161598
XR_310828.3	TCONS_00161590
XR_310826.3	TCONS_00161589
XR_310825.3	TCONS_00161587
XR_310822.3	TCONS_00161586
XR_310816.3	TCONS_00161573
XR_310815.3	TCONS_00161552
XR_310809.3	TCONS_00161538
XR_310802.3	TCONS_00161514
XR_310799.3	TCONS_00161513
XR_310790.3	TCONS_00161424
XR_310778.3	TCONS_00161410
XR_310768.3	TCONS_00161407
XR_310766.2	TCONS_00161405
XR_310764.3	TCONS_00161403
XR_310761.3	TCONS_00161365
XR_310755.2	TCONS_00161357
XR_310734.3	TCONS_00161346
XR_310727.3	TCONS_00161332
XR_310723.1	TCONS_00161316
XR_310720.3	TCONS_00161313
XR_310700.1	TCONS_00161310
XR_310693.3	TCONS_00161309
XR_310691.3	TCONS_00161302
XR_310686.3	TCONS_00161300
XR_310683.3	TCONS_00161299
XR_310679.3	TCONS_00161297
XR_310675.3	TCONS_00161296
XR_310669.3	TCONS_00161295
XR_310665.3	TCONS_00161293
XR_310645.3	TCONS_00161285
XR_310636.3	TCONS_00161224
XR_310619.3	TCONS_00161222
XR_310618.3	TCONS_00161221
XR_310616.3	TCONS_00161220
XR_310607.3	TCONS_00161219
XR_310603.3	TCONS_00161216
XR_310597.3	TCONS_00161177
XR_310593.3	TCONS_00161166
XR_310581.3	TCONS_00161099
XR_310580.3	TCONS_00160978
XR_310578.2	TCONS_00160977
XR_310566.3	TCONS_00160975
XR_310562.3	TCONS_00160959
XR_310559.3	TCONS_00160945
XR_310555.3	TCONS_00160943
XR_310548.3	TCONS_00160867
XR_310541.3	TCONS_00160852
XR_310540.3	TCONS_00160847
XR_310536.3	TCONS_00160846
XR_310534.3	TCONS_00160828
XR_310528.3	TCONS_00160814
XR_310526.3	TCONS_00160813
XR_310525.3	TCONS_00160802
XR_310524.3	TCONS_00160790
XR_310506.3	TCONS_00160789
XR_310505.3	TCONS_00160787
XR_310500.3	TCONS_00160786
XR_310493.2	TCONS_00160785
XR_310488.3	TCONS_00160784
XR_310485.2	TCONS_00160783
XR_310476.3	TCONS_00160782
XR_310474.3	TCONS_00160781
XR_310473.3	TCONS_00160780
XR_310467.3	TCONS_00160779
XR_310465.1	TCONS_00160778
XR_310456.3	TCONS_00160777
XR_310455.3	TCONS_00160776
XR_310453.3	TCONS_00160775
XR_310452.3	TCONS_00160774
XR_310451.3	TCONS_00160773
XR_310447.3	TCONS_00160772
XR_310445.3	TCONS_00160771
XR_310443.3	TCONS_00160770
XR_310438.3	TCONS_00160769
XR_310432.3	TCONS_00160768
XR_310429.2	TCONS_00160767
XR_310424.3	TCONS_00160766
XR_310423.3	TCONS_00160764
XR_310402.3	TCONS_00160763
XR_310401.3	TCONS_00160762
XR_310395.3	TCONS_00160761
XR_310389.3	TCONS_00160760
XR_310385.3	TCONS_00160759
XR_310384.3	TCONS_00160758
XR_310383.3	TCONS_00160757
XR_310380.3	TCONS_00160756
XR_310376.3	TCONS_00160752
XR_310371.3	TCONS_00160751
XR_310367.2	TCONS_00160750
XR_310363.2	TCONS_00160749
XR_310358.3	TCONS_00160748
XR_310355.2	TCONS_00160710
XR_310352.3	TCONS_00160681
XR_310351.3	TCONS_00160671
XR_310349.3	TCONS_00160670
XR_310343.3	TCONS_00160665
XR_310342.3	TCONS_00160654
XR_310341.3	TCONS_00160653
XR_310340.3	TCONS_00160649
XR_310329.3	TCONS_00160616
XR_310320.3	TCONS_00160610
XR_310311.2	TCONS_00160609
XR_310306.3	TCONS_00160608
XR_310305.3	TCONS_00160607
XR_310296.3	TCONS_00160595
XR_310289.3	TCONS_00160594
XR_310286.3	TCONS_00160588
XR_310281.3	TCONS_00160580
XR_310280.3	TCONS_00160578
XR_310276.3	TCONS_00160576
XR_310275.3	TCONS_00160575
XR_310274.1	TCONS_00160574
XR_310266.2	TCONS_00160550
XR_310263.3	TCONS_00160530
XR_310251.3	TCONS_00160529
XR_310249.3	TCONS_00160527
XR_310246.3	TCONS_00160464
XR_310245.2	TCONS_00160456
XR_310243.3	TCONS_00160455
XR_310238.3	TCONS_00160445
XR_310237.3	TCONS_00160428
XR_310236.3	TCONS_00160300
XR_310217.3	TCONS_00160299
XR_310214.3	TCONS_00160297
XR_310213.3	TCONS_00160296
XR_310212.3	TCONS_00160292
XR_310211.2	TCONS_00160279
XR_310209.3	TCONS_00160277
XR_310199.3	TCONS_00160276
XR_310197.3	TCONS_00160275
XR_310194.3	TCONS_00160225
XR_310184.3	TCONS_00160224
XR_310182.1	TCONS_00160223
XR_310154.3	TCONS_00160213
XR_310153.3	TCONS_00160180
XR_310129.3	TCONS_00160147
XR_310113.3	TCONS_00160140
XR_310101.1	TCONS_00160116
XR_310096.3	TCONS_00160093
XR_310095.1	TCONS_00160056
XR_310091.3	TCONS_00160055
XR_310081.3	TCONS_00160054
XR_310075.3	TCONS_00160053
XR_310073.3	TCONS_00160049
XR_310071.3	TCONS_00160048
XR_310056.3	TCONS_00160047
XR_310046.3	TCONS_00160046
XR_310045.3	TCONS_00160045
XR_310044.3	TCONS_00160044
XR_310041.3	TCONS_00160043
XR_310034.3	TCONS_00160042
XR_310033.3	TCONS_00159992
XR_310031.3	TCONS_00159977
XR_310025.3	TCONS_00159976
XR_310002.3	TCONS_00159975
XR_309999.3	TCONS_00159951
XR_309989.2	TCONS_00159947
XR_309988.3	TCONS_00159929
XR_309986.1	TCONS_00159928
XR_309984.3	TCONS_00159927
XR_309983.3	TCONS_00159926
XR_309981.3	TCONS_00159925
XR_309971.2	TCONS_00159924
XR_309970.2	TCONS_00159923
XR_309967.2	TCONS_00159922
XR_309964.3	TCONS_00159921
XR_309953.3	TCONS_00159920
XR_309952.3	TCONS_00159919
XR_309951.3	TCONS_00159918
XR_309950.3	TCONS_00159917
XR_309949.3	TCONS_00159916
XR_309948.3	TCONS_00159915
XR_309940.3	TCONS_00159909
XR_309938.3	TCONS_00159901
XR_309936.3	TCONS_00159892
XR_309930.2	TCONS_00159890
XR_309916.3	TCONS_00159889
XR_309909.3	TCONS_00159888
XR_309906.3	TCONS_00159886
XR_309901.3	TCONS_00159885
XR_309900.3	TCONS_00159884
XR_309899.3	TCONS_00159875
XR_309890.3	TCONS_00159874
XR_309885.2	TCONS_00159839
XR_309884.3	TCONS_00159838
XR_309878.3	TCONS_00159837
XR_309877.1	TCONS_00159836
XR_309871.3	TCONS_00159835
XR_309870.3	TCONS_00159834
XR_309869.3	TCONS_00159826
XR_309867.3	TCONS_00159771
XR_309855.3	TCONS_00159766
XR_309852.3	TCONS_00159765
XR_309851.3	TCONS_00159763
XR_309850.3	TCONS_00159734
XR_309847.3	TCONS_00159674
XR_309845.3	TCONS_00159673
XR_309844.2	TCONS_00159653
XR_309838.3	TCONS_00159597
XR_309835.3	TCONS_00159592
XR_309834.3	TCONS_00159573
XR_309830.2	TCONS_00159534
XR_309829.2	TCONS_00159507
XR_309827.3	TCONS_00159472
XR_309817.3	TCONS_00159376
XR_309816.3	TCONS_00159375
XR_309815.3	TCONS_00159319
XR_309813.3	TCONS_00159316
XR_309812.3	TCONS_00159303
XR_309811.3	TCONS_00159302
XR_309799.3	TCONS_00159301
XR_309798.3	TCONS_00159299
XR_309793.3	TCONS_00159298
XR_309786.3	TCONS_00159297
XR_309785.3	TCONS_00159243
XR_309781.3	TCONS_00159220
XR_309776.2	TCONS_00159219
XR_309775.3	TCONS_00159178
XR_309773.3	TCONS_00159171
XR_309772.3	TCONS_00159170
XR_309760.3	TCONS_00159167
XR_309759.3	TCONS_00159166
XR_309755.3	TCONS_00159165
XR_309749.3	TCONS_00159164
XR_309748.2	TCONS_00159162
XR_309743.3	TCONS_00159161
XR_309738.3	TCONS_00159154
XR_309737.3	TCONS_00159153
XR_309729.3	TCONS_00159142
XR_309719.3	TCONS_00159141
XR_309714.3	TCONS_00159140
XR_309712.2	TCONS_00159139
XR_309707.3	TCONS_00159138
XR_309700.3	TCONS_00159137
XR_001920012.1	TCONS_00159136
XR_001920011.1	TCONS_00159135
XR_001920010.1	TCONS_00159134
XR_001920009.1	TCONS_00159133
XR_001920008.1	TCONS_00159132
XR_001920007.1	TCONS_00159131
XR_001920006.1	TCONS_00159129
XR_001920005.1	TCONS_00159128
XR_001920004.1	TCONS_00159127
XR_001920003.1	TCONS_00159125
XR_001920002.1	TCONS_00159124
XR_001920001.1	TCONS_00159123
XR_001920000.1	TCONS_00159122
XR_001919999.1	TCONS_00159121
XR_001919998.1	TCONS_00159120
XR_001919997.1	TCONS_00159092
XR_001919996.1	TCONS_00159064
XR_001919995.1	TCONS_00159061
XR_001919994.1	TCONS_00159060
XR_001919993.1	TCONS_00159059
XR_001919992.1	TCONS_00159058
XR_001919991.1	TCONS_00159057
XR_001919990.1	TCONS_00159056
XR_001919989.1	TCONS_00159048
XR_001919988.1	TCONS_00158977
XR_001919987.1	TCONS_00158930
XR_001919986.1	TCONS_00158929
XR_001919985.1	TCONS_00158928
XR_001919984.1	TCONS_00158927
XR_001919983.1	TCONS_00158926
XR_001919982.1	TCONS_00158924
XR_001919981.1	TCONS_00158923
XR_001919980.1	TCONS_00158922
XR_001919979.1	TCONS_00158920
XR_001919978.1	TCONS_00158919
XR_001919977.1	TCONS_00158911
XR_001919976.1	TCONS_00158907
XR_001919975.1	TCONS_00158901
XR_001919974.1	TCONS_00158900
XR_001919973.1	TCONS_00158899
XR_001919972.1	TCONS_00158898
XR_001919971.1	TCONS_00158896
XR_001919970.1	TCONS_00158894
XR_001919969.1	TCONS_00158891
XR_001919968.1	TCONS_00158867
XR_001919967.1	TCONS_00158810
XR_001919966.1	TCONS_00158809
XR_001919965.1	TCONS_00158778
XR_001919964.1	TCONS_00158775
XR_001919963.1	TCONS_00158771
XR_001919962.1	TCONS_00158770
XR_001919961.1	TCONS_00158757
XR_001919960.1	TCONS_00158746
XR_001919959.1	TCONS_00158720
XR_001919958.1	TCONS_00158718
XR_001919957.1	TCONS_00158713
XR_001919956.1	TCONS_00158660
XR_001919955.1	TCONS_00158659
XR_001919954.1	TCONS_00158658
XR_001919953.1	TCONS_00158657
XR_001919952.1	TCONS_00158656
XR_001919951.1	TCONS_00158655
XR_001919950.1	TCONS_00158654
XR_001919949.1	TCONS_00158652
XR_001919948.1	TCONS_00158651
XR_001919947.1	TCONS_00158650
XR_001919946.1	TCONS_00158644
XR_001919945.1	TCONS_00158615
XR_001919944.1	TCONS_00158614
XR_001919943.1	TCONS_00158613
XR_001919942.1	TCONS_00158612
XR_001919941.1	TCONS_00158552
XR_001919940.1	TCONS_00158547
XR_001919939.1	TCONS_00158529
XR_001919938.1	TCONS_00158517
XR_001919937.1	TCONS_00158516
XR_001919936.1	TCONS_00158502
XR_001919935.1	TCONS_00158495
XR_001919934.1	TCONS_00158493
XR_001919933.1	TCONS_00158447
XR_001919932.1	TCONS_00158439
XR_001919931.1	TCONS_00158435
XR_001919930.1	TCONS_00158431
XR_001919929.1	TCONS_00158420
XR_001919928.1	TCONS_00158407
XR_001919927.1	TCONS_00158405
XR_001919926.1	TCONS_00158398
XR_001919925.1	TCONS_00158384
XR_001919924.1	TCONS_00158383
XR_001919923.1	TCONS_00158381
XR_001919922.1	TCONS_00158380
XR_001919921.1	TCONS_00158379
XR_001919920.1	TCONS_00158378
XR_001919919.1	TCONS_00158258
XR_001919918.1	TCONS_00158237
XR_001919917.1	TCONS_00158163
XR_001919916.1	TCONS_00158161
XR_001919915.1	TCONS_00158160
XR_001919914.1	TCONS_00158122
XR_001919913.1	TCONS_00158120
XR_001919912.1	TCONS_00158091
XR_001919911.1	TCONS_00158012
XR_001919910.1	TCONS_00158010
XR_001919909.1	TCONS_00158009
XR_001919908.1	TCONS_00158008
XR_001919907.1	TCONS_00158007
XR_001919906.1	TCONS_00158006
XR_001919905.1	TCONS_00158005
XR_001919904.1	TCONS_00158004
XR_001919903.1	TCONS_00158003
XR_001919902.1	TCONS_00158002
XR_001919901.1	TCONS_00158001
XR_001919900.1	TCONS_00158000
XR_001919899.1	TCONS_00157999
XR_001919898.1	TCONS_00157998
XR_001919897.1	TCONS_00157995
XR_001919896.1	TCONS_00157994
XR_001919895.1	TCONS_00157993
XR_001919894.1	TCONS_00157992
XR_001919893.1	TCONS_00157991
XR_001919892.1	TCONS_00157990
XR_001919891.1	TCONS_00157989
XR_001919890.1	TCONS_00157988
XR_001919889.1	TCONS_00157987
XR_001919888.1	TCONS_00157986
XR_001919887.1	TCONS_00157985
XR_001919886.1	TCONS_00157984
XR_001919885.1	TCONS_00157983
XR_001919884.1	TCONS_00157981
XR_001919883.1	TCONS_00157980
XR_001919882.1	TCONS_00157979
XR_001919881.1	TCONS_00157978
XR_001919880.1	TCONS_00157977
XR_001919879.1	TCONS_00157976
XR_001919878.1	TCONS_00157975
XR_001919877.1	TCONS_00157928
XR_001919876.1	TCONS_00157925
XR_001919875.1	TCONS_00157866
XR_001919874.1	TCONS_00157865
XR_001919873.1	TCONS_00157863
XR_001919872.1	TCONS_00157823
XR_001919871.1	TCONS_00157801
XR_001919870.1	TCONS_00157787
XR_001919869.1	TCONS_00157786
XR_001919868.1	TCONS_00157783
XR_001919867.1	TCONS_00157671
XR_001919866.1	TCONS_00157663
XR_001919865.1	TCONS_00157592
XR_001919864.1	TCONS_00157590
XR_001919863.1	TCONS_00157577
XR_001919862.1	TCONS_00157520
XR_001919861.1	TCONS_00157518
XR_001919860.1	TCONS_00157517
XR_001919859.1	TCONS_00157516
XR_001919858.1	TCONS_00157514
XR_001919857.1	TCONS_00157513
XR_001919856.1	TCONS_00157505
XR_001919855.1	TCONS_00157487
XR_001919854.1	TCONS_00157485
XR_001919853.1	TCONS_00157484
XR_001919852.1	TCONS_00157483
XR_001919851.1	TCONS_00157445
XR_001919850.1	TCONS_00157444
XR_001919849.1	TCONS_00157443
XR_001919848.1	TCONS_00157441
XR_001919847.1	TCONS_00157419
XR_001919846.1	TCONS_00157406
XR_001919845.1	TCONS_00157389
XR_001919844.1	TCONS_00157364
XR_001919843.1	TCONS_00157334
XR_001919842.1	TCONS_00157279
XR_001919841.1	TCONS_00157278
XR_001919840.1	TCONS_00157277
XR_001919839.1	TCONS_00157276
XR_001919838.1	TCONS_00157255
XR_001919837.1	TCONS_00157250
XR_001919836.1	TCONS_00157212
XR_001919835.1	TCONS_00157146
XR_001919834.1	TCONS_00157145
XR_001919833.1	TCONS_00157144
XR_001919832.1	TCONS_00157143
XR_001919831.1	TCONS_00157133
XR_001919830.1	TCONS_00157131
XR_001919829.1	TCONS_00157130
XR_001919828.1	TCONS_00157129
XR_001919827.1	TCONS_00157128
XR_001919826.1	TCONS_00157127
XR_001919825.1	TCONS_00157126
XR_001919824.1	TCONS_00157125
XR_001919823.1	TCONS_00157108
XR_001919822.1	TCONS_00157105
XR_001919821.1	TCONS_00157075
XR_001919820.1	TCONS_00157073
XR_001919819.1	TCONS_00157072
XR_001919818.1	TCONS_00157071
XR_001919817.1	TCONS_00157069
XR_001919816.1	TCONS_00157058
XR_001919815.1	TCONS_00157055
XR_001919814.1	TCONS_00157054
XR_001919813.1	TCONS_00157051
XR_001919812.1	TCONS_00157049
XR_001919811.1	TCONS_00157048
XR_001919810.1	TCONS_00157047
XR_001919809.1	TCONS_00157046
XR_001919808.1	TCONS_00157045
XR_001919807.1	TCONS_00157044
XR_001919806.1	TCONS_00157036
XR_001919805.1	TCONS_00157035
XR_001919804.1	TCONS_00156919
XR_001919803.1	TCONS_00156914
XR_001919802.1	TCONS_00156910
XR_001919801.1	TCONS_00156909
XR_001919800.1	TCONS_00156885
XR_001919799.1	TCONS_00156813
XR_001919798.1	TCONS_00156799
XR_001919797.1	TCONS_00156792
XR_001919796.1	TCONS_00156791
XR_001919795.1	TCONS_00156761
XR_001919794.1	TCONS_00156752
XR_001919793.1	TCONS_00156716
XR_001919792.1	TCONS_00156715
XR_001919791.1	TCONS_00156714
XR_001919790.1	TCONS_00156704
XR_001919789.1	TCONS_00156702
XR_001919788.1	TCONS_00156696
XR_001919787.1	TCONS_00156681
XR_001919786.1	TCONS_00156630
XR_001919785.1	TCONS_00156627
XR_001919784.1	TCONS_00156621
XR_001919783.1	TCONS_00156620
XR_001919782.1	TCONS_00156615
XR_001919781.1	TCONS_00156570
XR_001919780.1	TCONS_00156533
XR_001919779.1	TCONS_00156529
XR_001919778.1	TCONS_00156528
XR_001919777.1	TCONS_00156516
XR_001919776.1	TCONS_00156512
XR_001919775.1	TCONS_00156511
XR_001919774.1	TCONS_00156507
XR_001919773.1	TCONS_00156505
XR_001919772.1	TCONS_00156504
XR_001919771.1	TCONS_00156503
XR_001919770.1	TCONS_00156502
XR_001919769.1	TCONS_00156500
XR_001919768.1	TCONS_00156499
XR_001919767.1	TCONS_00156481
XR_001919766.1	TCONS_00156465
XR_001919765.1	TCONS_00156398
XR_001919764.1	TCONS_00156397
XR_001919763.1	TCONS_00156396
XR_001919762.1	TCONS_00156374
XR_001919761.1	TCONS_00156371
XR_001919760.1	TCONS_00156370
XR_001919759.1	TCONS_00156304
XR_001919758.1	TCONS_00156270
XR_001919757.1	TCONS_00156205
XR_001919756.1	TCONS_00156176
XR_001919755.1	TCONS_00156169
XR_001919754.1	TCONS_00156135
XR_001919753.1	TCONS_00156109
XR_001919752.1	TCONS_00156086
XR_001919751.1	TCONS_00156085
XR_001919750.1	TCONS_00156061
XR_001919749.1	TCONS_00156060
XR_001919748.1	TCONS_00156059
XR_001919747.1	TCONS_00156050
XR_001919746.1	TCONS_00156035
XR_001919745.1	TCONS_00156031
XR_001919744.1	TCONS_00156018
XR_001919743.1	TCONS_00156007
XR_001919742.1	TCONS_00155973
XR_001919741.1	TCONS_00155972
XR_001919740.1	TCONS_00155948
XR_001919739.1	TCONS_00155941
XR_001919738.1	TCONS_00155892
XR_001919737.1	TCONS_00155888
XR_001919736.1	TCONS_00155887
XR_001919735.1	TCONS_00155879
XR_001919734.1	TCONS_00155878
XR_001919733.1	TCONS_00155877
XR_001919732.1	TCONS_00155866
XR_001919731.1	TCONS_00155825
XR_001919730.1	TCONS_00155820
XR_001919729.1	TCONS_00155819
XR_001919728.1	TCONS_00155817
XR_001919727.1	TCONS_00155811
XR_001919726.1	TCONS_00155743
XR_001919725.1	TCONS_00155720
XR_001919724.1	TCONS_00155719
XR_001919723.1	TCONS_00155718
XR_001919722.1	TCONS_00155717
XR_001919721.1	TCONS_00155714
XR_001919720.1	TCONS_00155661
XR_001919719.1	TCONS_00155557
XR_001919718.1	TCONS_00155554
XR_001919717.1	TCONS_00155548
XR_001919716.1	TCONS_00155547
XR_001919715.1	TCONS_00155543
XR_001919714.1	TCONS_00155542
XR_001919713.1	TCONS_00155540
XR_001919712.1	TCONS_00155539
XR_001919711.1	TCONS_00155538
XR_001919710.1	TCONS_00155535
XR_001919709.1	TCONS_00155529
XR_001919708.1	TCONS_00155525
XR_001919707.1	TCONS_00155522
XR_001919706.1	TCONS_00155521
XR_001919705.1	TCONS_00155505
XR_001919704.1	TCONS_00155504
XR_001919703.1	TCONS_00155500
XR_001919702.1	TCONS_00155480
XR_001919701.1	TCONS_00155479
XR_001919700.1	TCONS_00155478
XR_001919699.1	TCONS_00155476
XR_001919698.1	TCONS_00155475
XR_001919697.1	TCONS_00155474
XR_001919696.1	TCONS_00155473
XR_001919695.1	TCONS_00155464
XR_001919694.1	TCONS_00155463
XR_001919693.1	TCONS_00155427
XR_001919692.1	TCONS_00155394
XR_001919691.1	TCONS_00155388
XR_001919690.1	TCONS_00155380
XR_001919689.1	TCONS_00155378
XR_001919688.1	TCONS_00155377
XR_001919687.1	TCONS_00155373
XR_001919686.1	TCONS_00155372
XR_001919685.1	TCONS_00155371
XR_001919684.1	TCONS_00155370
XR_001919683.1	TCONS_00155366
XR_001919682.1	TCONS_00155365
XR_001919681.1	TCONS_00155364
XR_001919680.1	TCONS_00155363
XR_001919679.1	TCONS_00155362
XR_001919678.1	TCONS_00155361
XR_001919677.1	TCONS_00155360
XR_001919676.1	TCONS_00155358
XR_001919675.1	TCONS_00155328
XR_001919674.1	TCONS_00155327
XR_001919673.1	TCONS_00155316
XR_001919672.1	TCONS_00155309
XR_001919671.1	TCONS_00155301
XR_001919670.1	TCONS_00155300
XR_001919669.1	TCONS_00155299
XR_001919668.1	TCONS_00155298
XR_001919667.1	TCONS_00155287
XR_001919666.1	TCONS_00155281
XR_001919665.1	TCONS_00155267
XR_001919664.1	TCONS_00155248
XR_001919663.1	TCONS_00155236
XR_001919662.1	TCONS_00155197
XR_001919661.1	TCONS_00155196
XR_001919660.1	TCONS_00155162
XR_001919659.1	TCONS_00155151
XR_001919658.1	TCONS_00155150
XR_001919657.1	TCONS_00155149
XR_001919656.1	TCONS_00155148
XR_001919655.1	TCONS_00155136
XR_001919654.1	TCONS_00155126
XR_001919653.1	TCONS_00155123
XR_001919652.1	TCONS_00155102
XR_001919651.1	TCONS_00155081
XR_001919650.1	TCONS_00155049
XR_001919649.1	TCONS_00155048
XR_001919648.1	TCONS_00155041
XR_001919647.1	TCONS_00155032
XR_001919646.1	TCONS_00155031
XR_001919645.1	TCONS_00154988
XR_001919644.1	TCONS_00154935
XR_001919643.1	TCONS_00154931
XR_001919642.1	TCONS_00154913
XR_001919641.1	TCONS_00154907
XR_001919640.1	TCONS_00154867
XR_001919639.1	TCONS_00154835
XR_001919638.1	TCONS_00154833
XR_001919637.1	TCONS_00154775
XR_001919636.1	TCONS_00154774
XR_001919635.1	TCONS_00154752
XR_001919634.1	TCONS_00154724
XR_001919633.1	TCONS_00154720
XR_001919632.1	TCONS_00154719
XR_001919631.1	TCONS_00154695
XR_001919630.1	TCONS_00154690
XR_001919629.1	TCONS_00154674
XR_001919628.1	TCONS_00154670
XR_001919627.1	TCONS_00154669
XR_001919626.1	TCONS_00154663
XR_001919625.1	TCONS_00154637
XR_001919624.1	TCONS_00154611
XR_001919623.1	TCONS_00154610
XR_001919622.1	TCONS_00154609
XR_001919621.1	TCONS_00154607
XR_001919620.1	TCONS_00154606
XR_001919619.1	TCONS_00154605
XR_001919618.1	TCONS_00154546
XR_001919617.1	TCONS_00154504
XR_001919616.1	TCONS_00154494
XR_001919615.1	TCONS_00154471
XR_001919614.1	TCONS_00154469
XR_001919613.1	TCONS_00154458
XR_001919612.1	TCONS_00154397
XR_001919611.1	TCONS_00154393
XR_001919610.1	TCONS_00154383
XR_001919609.1	TCONS_00154331
XR_001919608.1	TCONS_00154330
XR_001919607.1	TCONS_00154329
XR_001919606.1	TCONS_00154317
XR_001919605.1	TCONS_00154277
XR_001919604.1	TCONS_00154276
XR_001919603.1	TCONS_00154275
XR_001919602.1	TCONS_00154274
XR_001919601.1	TCONS_00154273
XR_001919600.1	TCONS_00154272
XR_001919599.1	TCONS_00154271
XR_001919598.1	TCONS_00154270
XR_001919597.1	TCONS_00154246
XR_001919596.1	TCONS_00154245
XR_001919595.1	TCONS_00154243
XR_001919594.1	TCONS_00154240
XR_001919593.1	TCONS_00154236
XR_001919592.1	TCONS_00154232
XR_001919591.1	TCONS_00154230
XR_001919590.1	TCONS_00154221
XR_001919589.1	TCONS_00154205
XR_001919588.1	TCONS_00154199
XR_001919587.1	TCONS_00154196
XR_001919586.1	TCONS_00154190
XR_001919585.1	TCONS_00154189
XR_001919584.1	TCONS_00154188
XR_001919583.1	TCONS_00154187
XR_001919582.1	TCONS_00154183
XR_001919581.1	TCONS_00154151
XR_001919580.1	TCONS_00154150
XR_001919579.1	TCONS_00154120
XR_001919578.1	TCONS_00154119
XR_001919577.1	TCONS_00154118
XR_001919576.1	TCONS_00154117
XR_001919575.1	TCONS_00154107
XR_001919574.1	TCONS_00154106
XR_001919573.1	TCONS_00154098
XR_001919572.1	TCONS_00154004
XR_001919571.1	TCONS_00154001
XR_001919570.1	TCONS_00154000
XR_001919569.1	TCONS_00153987
XR_001919568.1	TCONS_00153986
XR_001919567.1	TCONS_00153981
XR_001919566.1	TCONS_00153978
XR_001919565.1	TCONS_00153931
XR_001919564.1	TCONS_00153916
XR_001919563.1	TCONS_00153901
XR_001919562.1	TCONS_00153853
XR_001919561.1	TCONS_00153841
XR_001919560.1	TCONS_00153837
XR_001919559.1	TCONS_00153827
XR_001919558.1	TCONS_00153826
XR_001919557.1	TCONS_00153791
XR_001919556.1	TCONS_00153790
XR_001919555.1	TCONS_00153789
XR_001919554.1	TCONS_00153785
XR_001919553.1	TCONS_00153747
XR_001919552.1	TCONS_00153714
XR_001919551.1	TCONS_00153680
XR_001919550.1	TCONS_00153678
XR_001919549.1	TCONS_00153676
XR_001919548.1	TCONS_00153675
XR_001919547.1	TCONS_00153674
XR_001919546.1	TCONS_00153659
XR_001919545.1	TCONS_00153569
XR_001919544.1	TCONS_00153568
XR_001919543.1	TCONS_00153551
XR_001919542.1	TCONS_00153466
XR_001919541.1	TCONS_00153440
XR_001919540.1	TCONS_00153423
XR_001919539.1	TCONS_00153422
XR_001919538.1	TCONS_00153370
XR_001919537.1	TCONS_00153369
XR_001919536.1	TCONS_00153368
XR_001919535.1	TCONS_00153367
XR_001919534.1	TCONS_00153365
XR_001919533.1	TCONS_00153353
XR_001919532.1	TCONS_00153352
XR_001919531.1	TCONS_00153351
XR_001919530.1	TCONS_00153350
XR_001919529.1	TCONS_00153349
XR_001919528.1	TCONS_00153336
XR_001919527.1	TCONS_00153332
XR_001919526.1	TCONS_00153320
XR_001919525.1	TCONS_00153318
XR_001919524.1	TCONS_00153317
XR_001919523.1	TCONS_00153310
XR_001919522.1	TCONS_00153309
XR_001919521.1	TCONS_00153289
XR_001919520.1	TCONS_00153253
XR_001919519.1	TCONS_00153220
XR_001919518.1	TCONS_00153205
XR_001919517.1	TCONS_00153201
XR_001919516.1	TCONS_00153178
XR_001919515.1	TCONS_00153177
XR_001919514.1	TCONS_00153139
XR_001919513.1	TCONS_00153134
XR_001919512.1	TCONS_00153120
XR_001919511.1	TCONS_00153112
XR_001919510.1	TCONS_00153087
XR_001919509.1	TCONS_00153086
XR_001919508.1	TCONS_00153082
XR_001919507.1	TCONS_00153033
XR_001919506.1	TCONS_00153032
XR_001919505.1	TCONS_00153024
XR_001919504.1	TCONS_00152971
XR_001919503.1	TCONS_00152960
XR_001919502.1	TCONS_00152924
XR_001919501.1	TCONS_00152923
XR_001919500.1	TCONS_00152874
XR_001919499.1	TCONS_00152815
XR_001919498.1	TCONS_00152814
XR_001919497.1	TCONS_00152813
XR_001919496.1	TCONS_00152812
XR_001919495.1	TCONS_00152809
XR_001919494.1	TCONS_00152808
XR_001919493.1	TCONS_00152805
XR_001919492.1	TCONS_00152788
XR_001919491.1	TCONS_00152775
XR_001919490.1	TCONS_00152745
XR_001919489.1	TCONS_00152694
XR_001919488.1	TCONS_00152692
XR_001919487.1	TCONS_00152682
XR_001919486.1	TCONS_00152675
XR_001919485.1	TCONS_00152662
XR_001919484.1	TCONS_00152641
XR_001919483.1	TCONS_00152629
XR_001919482.1	TCONS_00152604
XR_001919481.1	TCONS_00152602
XR_001919480.1	TCONS_00152600
XR_001919479.1	TCONS_00152599
XR_001919478.1	TCONS_00152505
XR_001919477.1	TCONS_00152463
XR_001919476.1	TCONS_00152462
XR_001919475.1	TCONS_00152418
XR_001919474.1	TCONS_00152414
XR_001919473.1	TCONS_00152382
XR_001919472.1	TCONS_00152370
XR_001919471.1	TCONS_00152356
XR_001919470.1	TCONS_00152348
XR_001919469.1	TCONS_00152344
XR_001919468.1	TCONS_00152331
XR_001919467.1	TCONS_00152291
XR_001919466.1	TCONS_00152288
XR_001919465.1	TCONS_00152269
XR_001919464.1	TCONS_00152259
XR_001919463.1	TCONS_00152258
XR_001919462.1	TCONS_00152248
XR_001919461.1	TCONS_00152247
XR_001919460.1	TCONS_00152246
XR_001919459.1	TCONS_00152228
XR_001919458.1	TCONS_00152227
XR_001919457.1	TCONS_00152163
XR_001919456.1	TCONS_00152157
XR_001919455.1	TCONS_00152155
XR_001919454.1	TCONS_00152154
XR_001919453.1	TCONS_00152152
XR_001919452.1	TCONS_00152150
XR_001919451.1	TCONS_00152149
XR_001919450.1	TCONS_00152148
XR_001919449.1	TCONS_00152146
XR_001919448.1	TCONS_00152145
XR_001919447.1	TCONS_00152144
XR_001919446.1	TCONS_00152087
XR_001919445.1	TCONS_00152086
XR_001919444.1	TCONS_00152064
XR_001919443.1	TCONS_00151997
XR_001919442.1	TCONS_00151996
XR_001919441.1	TCONS_00151995
XR_001919440.1	TCONS_00151994
XR_001919439.1	TCONS_00151993
XR_001919438.1	TCONS_00151992
XR_001919437.1	TCONS_00151991
XR_001919436.1	TCONS_00151990
XR_001919435.1	TCONS_00151989
XR_001919434.1	TCONS_00151988
XR_001919433.1	TCONS_00151987
XR_001919432.1	TCONS_00151986
XR_001919431.1	TCONS_00151985
XR_001919430.1	TCONS_00151959
XR_001919429.1	TCONS_00151958
XR_001919428.1	TCONS_00151957
XR_001919427.1	TCONS_00151956
XR_001919426.1	TCONS_00151955
XR_001919425.1	TCONS_00151939
XR_001919424.1	TCONS_00151930
XR_001919423.1	TCONS_00151923
XR_001919422.1	TCONS_00151922
XR_001919421.1	TCONS_00151921
XR_001919420.1	TCONS_00151915
XR_001919419.1	TCONS_00151911
XR_001919418.1	TCONS_00151893
XR_001919417.1	TCONS_00151884
XR_001919416.1	TCONS_00151872
XR_001919415.1	TCONS_00151861
XR_001919414.1	TCONS_00151860
XR_001919413.1	TCONS_00151859
XR_001919412.1	TCONS_00151858
XR_001919411.1	TCONS_00151857
XR_001919410.1	TCONS_00151856
XR_001919409.1	TCONS_00151838
XR_001919408.1	TCONS_00151810
XR_001919407.1	TCONS_00151791
XR_001919406.1	TCONS_00151781
XR_001919405.1	TCONS_00151756
XR_001919404.1	TCONS_00151738
XR_001919403.1	TCONS_00151737
XR_001919402.1	TCONS_00151727
XR_001919401.1	TCONS_00151721
XR_001919400.1	TCONS_00151719
XR_001919399.1	TCONS_00151704
XR_001919398.1	TCONS_00151607
XR_001919397.1	TCONS_00151577
XR_001919396.1	TCONS_00151576
XR_001919395.1	TCONS_00151574
XR_001919394.1	TCONS_00151573
XR_001919393.1	TCONS_00151527
XR_001919392.1	TCONS_00151526
XR_001919391.1	TCONS_00151525
XR_001919390.1	TCONS_00151524
XR_001919389.1	TCONS_00151523
XR_001919388.1	TCONS_00151483
XR_001919387.1	TCONS_00151459
XR_001919386.1	TCONS_00151441
XR_001919385.1	TCONS_00151440
XR_001919384.1	TCONS_00151439
XR_001919383.1	TCONS_00151438
XR_001919382.1	TCONS_00151433
XR_001919381.1	TCONS_00151402
XR_001919380.1	TCONS_00151400
XR_001919379.1	TCONS_00151379
XR_001919378.1	TCONS_00151378
XR_001919377.1	TCONS_00151364
XR_001919376.1	TCONS_00151363
XR_001919375.1	TCONS_00151361
XR_001919374.1	TCONS_00151360
XR_001919373.1	TCONS_00151359
XR_001919372.1	TCONS_00151358
XR_001919371.1	TCONS_00151347
XR_001919370.1	TCONS_00151302
XR_001919369.1	TCONS_00151275
XR_001919368.1	TCONS_00151271
XR_001919367.1	TCONS_00151269
XR_001919366.1	TCONS_00151268
XR_001919365.1	TCONS_00151267
XR_001919364.1	TCONS_00151266
XR_001919363.1	TCONS_00151251
XR_001919362.1	TCONS_00151199
XR_001919361.1	TCONS_00151195
XR_001919360.1	TCONS_00151190
XR_001919359.1	TCONS_00151188
XR_001919358.1	TCONS_00151177
XR_001919357.1	TCONS_00151176
XR_001919356.1	TCONS_00151175
XR_001919355.1	TCONS_00151174
XR_001919354.1	TCONS_00151173
XR_001919353.1	TCONS_00151163
XR_001919352.1	TCONS_00151162
XR_001919351.1	TCONS_00151161
XR_001919350.1	TCONS_00151159
XR_001919349.1	TCONS_00151157
XR_001919348.1	TCONS_00151156
XR_001919347.1	TCONS_00151155
XR_001919346.1	TCONS_00151154
XR_001919345.1	TCONS_00151141
XR_001919344.1	TCONS_00151104
XR_001919343.1	TCONS_00151095
XR_001919342.1	TCONS_00151073
XR_001919341.1	TCONS_00151052
XR_001919340.1	TCONS_00151044
XR_001919339.1	TCONS_00151033
XR_001919338.1	TCONS_00151029
XR_001919337.1	TCONS_00150987
XR_001919336.1	TCONS_00150961
XR_001919335.1	TCONS_00150960
XR_001919334.1	TCONS_00150959
XR_001919333.1	TCONS_00150948
XR_001919332.1	TCONS_00150928
XR_001919331.1	TCONS_00150917
XR_001919330.1	TCONS_00150896
XR_001919329.1	TCONS_00150895
XR_001919328.1	TCONS_00150894
XR_001919327.1	TCONS_00150881
XR_001919326.1	TCONS_00150880
XR_001919325.1	TCONS_00150874
XR_001919324.1	TCONS_00150872
XR_001919323.1	TCONS_00150851
XR_001919322.1	TCONS_00150850
XR_001919321.1	TCONS_00150849
XR_001919320.1	TCONS_00150847
XR_001919319.1	TCONS_00150829
XR_001919318.1	TCONS_00150818
XR_001919317.1	TCONS_00150817
XR_001919316.1	TCONS_00150812
XR_001919315.1	TCONS_00150769
XR_001919314.1	TCONS_00150763
XR_001919313.1	TCONS_00150757
XR_001919312.1	TCONS_00150756
XR_001919311.1	TCONS_00150720
XR_001919310.1	TCONS_00150719
XR_001919309.1	TCONS_00150697
XR_001919308.1	TCONS_00150690
XR_001919307.1	TCONS_00150662
XR_001919306.1	TCONS_00150629
XR_001919305.1	TCONS_00150628
XR_001919304.1	TCONS_00150626
XR_001919303.1	TCONS_00150625
XR_001919302.1	TCONS_00150606
XR_001919301.1	TCONS_00150600
XR_001919300.1	TCONS_00150599
XR_001919299.1	TCONS_00150598
XR_001919298.1	TCONS_00150578
XR_001919297.1	TCONS_00150571
XR_001919296.1	TCONS_00150545
XR_001919295.1	TCONS_00150544
XR_001919294.1	TCONS_00150490
XR_001919293.1	TCONS_00150458
XR_001919292.1	TCONS_00150457
XR_001919291.1	TCONS_00150434
XR_001919290.1	TCONS_00150433
XR_001919289.1	TCONS_00150415
XR_001919288.1	TCONS_00150413
XR_001919287.1	TCONS_00150402
XR_001919286.1	TCONS_00150401
XR_001919285.1	TCONS_00150400
XR_001919284.1	TCONS_00150399
XR_001919283.1	TCONS_00150398
XR_001919282.1	TCONS_00150397
XR_001919281.1	TCONS_00150393
XR_001919280.1	TCONS_00150364
XR_001919279.1	TCONS_00150359
XR_001919278.1	TCONS_00150357
XR_001919277.1	TCONS_00150284
XR_001919276.1	TCONS_00150282
XR_001919275.1	TCONS_00150267
XR_001919274.1	TCONS_00150252
XR_001919273.1	TCONS_00150249
XR_001919272.1	TCONS_00150225
XR_001919271.1	TCONS_00150141
XR_001919270.1	TCONS_00150096
XR_001919269.1	TCONS_00150095
XR_001919268.1	TCONS_00150094
XR_001919267.1	TCONS_00150093
XR_001919266.1	TCONS_00150092
XR_001919265.1	TCONS_00150091
XR_001919264.1	TCONS_00150054
XR_001919263.1	TCONS_00150053
XR_001919262.1	TCONS_00150052
XR_001919261.1	TCONS_00150002
XR_001919260.1	TCONS_00149995
XR_001919259.1	TCONS_00149994
XR_001919258.1	TCONS_00149972
XR_001919257.1	TCONS_00149971
XR_001919256.1	TCONS_00149959
XR_001919255.1	TCONS_00149957
XR_001919254.1	TCONS_00149949
XR_001919253.1	TCONS_00149923
XR_001919252.1	TCONS_00149921
XR_001919251.1	TCONS_00149918
XR_001919250.1	TCONS_00149890
XR_001919249.1	TCONS_00149887
XR_001919248.1	TCONS_00149886
XR_001919247.1	TCONS_00149884
XR_001919246.1	TCONS_00149811
XR_001919245.1	TCONS_00149797
XR_001919244.1	TCONS_00149794
XR_001919243.1	TCONS_00149781
XR_001919242.1	TCONS_00149738
XR_001919241.1	TCONS_00149721
XR_001919240.1	TCONS_00149660
XR_001919239.1	TCONS_00149648
XR_001919238.1	TCONS_00149608
XR_001919237.1	TCONS_00149601
XR_001919236.1	TCONS_00149600
XR_001919235.1	TCONS_00149599
XR_001919234.1	TCONS_00149598
XR_001919233.1	TCONS_00149597
XR_001919232.1	TCONS_00149595
XR_001919231.1	TCONS_00149594
XR_001919230.1	TCONS_00149593
XR_001919229.1	TCONS_00149591
XR_001919228.1	TCONS_00149590
XR_001919227.1	TCONS_00149589
XR_001919226.1	TCONS_00149588
XR_001919225.1	TCONS_00149587
XR_001919224.1	TCONS_00149586
XR_001919223.1	TCONS_00149540
XR_001919222.1	TCONS_00149539
XR_001919221.1	TCONS_00149520
XR_001919220.1	TCONS_00149518
XR_001919219.1	TCONS_00149517
XR_001919218.1	TCONS_00149513
XR_001919217.1	TCONS_00149511
XR_001919216.1	TCONS_00149510
XR_001919215.1	TCONS_00149501
XR_001919214.1	TCONS_00149498
XR_001919213.1	TCONS_00149491
XR_001919212.1	TCONS_00149470
XR_001919211.1	TCONS_00149404
XR_001919210.1	TCONS_00149388
XR_001919209.1	TCONS_00149387
XR_001919208.1	TCONS_00149355
XR_001919207.1	TCONS_00149351
XR_001919206.1	TCONS_00149343
XR_001919205.1	TCONS_00149335
XR_001919204.1	TCONS_00149324
XR_001919203.1	TCONS_00149316
XR_001919202.1	TCONS_00149313
XR_001919201.1	TCONS_00149310
XR_001919200.1	TCONS_00149299
XR_001919199.1	TCONS_00149298
XR_001919198.1	TCONS_00149297
XR_001919197.1	TCONS_00149296
XR_001919196.1	TCONS_00149291
XR_001919195.1	TCONS_00149290
XR_001919194.1	TCONS_00149282
XR_001919193.1	TCONS_00149281
XR_001919192.1	TCONS_00149254
XR_001919191.1	TCONS_00149243
XR_001919190.1	TCONS_00149242
XR_001919189.1	TCONS_00149220
XR_001919188.1	TCONS_00149219
XR_001919187.1	TCONS_00149218
XR_001919186.1	TCONS_00149212
XR_001919185.1	TCONS_00149128
XR_001919184.1	TCONS_00149076
XR_001919183.1	TCONS_00149026
XR_001919182.1	TCONS_00149023
XR_001919181.1	TCONS_00149004
XR_001919180.1	TCONS_00148992
XR_001919179.1	TCONS_00148976
XR_001919178.1	TCONS_00148966
XR_001919177.1	TCONS_00148965
XR_001919176.1	TCONS_00148930
XR_001919175.1	TCONS_00148926
XR_001919174.1	TCONS_00148922
XR_001919173.1	TCONS_00148919
XR_001919172.1	TCONS_00148870
XR_001919171.1	TCONS_00148860
XR_001919170.1	TCONS_00148749
XR_001919169.1	TCONS_00148640
XR_001919168.1	TCONS_00148634
XR_001919167.1	TCONS_00148633
XR_001919166.1	TCONS_00148632
XR_001919165.1	TCONS_00148630
XR_001919164.1	TCONS_00148627
XR_001919163.1	TCONS_00148596
XR_001919162.1	TCONS_00148592
XR_001919161.1	TCONS_00148534
XR_001919160.1	TCONS_00148511
XR_001919159.1	TCONS_00148490
XR_001919158.1	TCONS_00148456
XR_001919157.1	TCONS_00148447
XR_001919156.1	TCONS_00148444
XR_001919155.1	TCONS_00148389
XR_001919154.1	TCONS_00148388
XR_001919153.1	TCONS_00148372
XR_001919152.1	TCONS_00148371
XR_001919151.1	TCONS_00148370
XR_001919150.1	TCONS_00148319
XR_001919149.1	TCONS_00148293
XR_001919148.1	TCONS_00148292
XR_001919147.1	TCONS_00148291
XR_001919146.1	TCONS_00148267
XR_001919145.1	TCONS_00148237
XR_001919144.1	TCONS_00148209
XR_001919143.1	TCONS_00148192
XR_001919142.1	TCONS_00148145
XR_001919141.1	TCONS_00148125
XR_001919140.1	TCONS_00148079
XR_001919139.1	TCONS_00148074
XR_001919138.1	TCONS_00148056
XR_001919137.1	TCONS_00148055
XR_001919136.1	TCONS_00148054
XR_001919135.1	TCONS_00148053
XR_001919134.1	TCONS_00147959
XR_001919133.1	TCONS_00147915
XR_001919132.1	TCONS_00147836
XR_001919131.1	TCONS_00147721
XR_001919130.1	TCONS_00147711
XR_001919129.1	TCONS_00147649
XR_001919128.1	TCONS_00147638
XR_001919127.1	TCONS_00147608
XR_001919126.1	TCONS_00147595
XR_001919125.1	TCONS_00147594
XR_001919124.1	TCONS_00147568
XR_001919123.1	TCONS_00147567
XR_001919122.1	TCONS_00147566
XR_001919121.1	TCONS_00147529
XR_001919120.1	TCONS_00147528
XR_001919119.1	TCONS_00147527
XR_001919118.1	TCONS_00147522
XR_001919117.1	TCONS_00147521
XR_001919116.1	TCONS_00147519
XR_001919115.1	TCONS_00147497
XR_001919114.1	TCONS_00147489
XR_001919113.1	TCONS_00147486
XR_001919112.1	TCONS_00147483
XR_001919111.1	TCONS_00147453
XR_001919110.1	TCONS_00147436
XR_001919109.1	TCONS_00147416
XR_001919108.1	TCONS_00147387
XR_001919107.1	TCONS_00147378
XR_001919106.1	TCONS_00147369
XR_001919105.1	TCONS_00147361
XR_001919104.1	TCONS_00147354
XR_001919103.1	TCONS_00147353
XR_001919102.1	TCONS_00147352
XR_001919101.1	TCONS_00147350
XR_001919100.1	TCONS_00147349
XR_001919099.1	TCONS_00147348
XR_001919098.1	TCONS_00147338
XR_001919097.1	TCONS_00147327
XR_001919096.1	TCONS_00147324
XR_001919095.1	TCONS_00147320
XR_001919094.1	TCONS_00147311
XR_001919093.1	TCONS_00147296
XR_001919092.1	TCONS_00147290
XR_001919091.1	TCONS_00147267
XR_001919090.1	TCONS_00147259
XR_001919089.1	TCONS_00147255
XR_001919088.1	TCONS_00147254
XR_001919087.1	TCONS_00147238
XR_001919086.1	TCONS_00147237
XR_001919085.1	TCONS_00147236
XR_001919084.1	TCONS_00147235
XR_001919083.1	TCONS_00147225
XR_001919082.1	TCONS_00147181
XR_001919081.1	TCONS_00147149
XR_001919080.1	TCONS_00147106
XR_001919079.1	TCONS_00147104
XR_001919078.1	TCONS_00147052
XR_001919077.1	TCONS_00147051
XR_001919076.1	TCONS_00147032
XR_001919075.1	TCONS_00147031
XR_001919074.1	TCONS_00147030
XR_001919073.1	TCONS_00147028
XR_001919072.1	TCONS_00147027
XR_001919071.1	TCONS_00147007
XR_001919070.1	TCONS_00147006
XR_001919069.1	TCONS_00147005
XR_001919068.1	TCONS_00147004
XR_001919067.1	TCONS_00146960
XR_001919066.1	TCONS_00146958
XR_001919065.1	TCONS_00146957
XR_001919064.1	TCONS_00146949
XR_001919063.1	TCONS_00146884
XR_001919062.1	TCONS_00146879
XR_001919061.1	TCONS_00146789
XR_001919060.1	TCONS_00146788
XR_001919059.1	TCONS_00146762
XR_001919058.1	TCONS_00146750
XR_001919057.1	TCONS_00146747
XR_001919056.1	TCONS_00146746
XR_001919055.1	TCONS_00146721
XR_001919054.1	TCONS_00146720
XR_001919053.1	TCONS_00146704
XR_001919052.1	TCONS_00146702
XR_001919051.1	TCONS_00146700
XR_001919050.1	TCONS_00146646
XR_001919049.1	TCONS_00146645
XR_001919048.1	TCONS_00146644
XR_001919047.1	TCONS_00146628
XR_001919046.1	TCONS_00146627
XR_001919045.1	TCONS_00146626
XR_001919044.1	TCONS_00146589
XR_001919043.1	TCONS_00146588
XR_001919042.1	TCONS_00146542
XR_001919041.1	TCONS_00146498
XR_001919040.1	TCONS_00146496
XR_001919039.1	TCONS_00146470
XR_001919038.1	TCONS_00146469
XR_001919037.1	TCONS_00146448
XR_001919036.1	TCONS_00146447
XR_001919035.1	TCONS_00146446
XR_001919034.1	TCONS_00146445
XR_001919033.1	TCONS_00146444
XR_001919032.1	TCONS_00146443
XR_001919031.1	TCONS_00146442
XR_001919030.1	TCONS_00146423
XR_001919029.1	TCONS_00146395
XR_001919028.1	TCONS_00146372
XR_001919027.1	TCONS_00146365
XR_001919026.1	TCONS_00146360
XR_001919025.1	TCONS_00146333
XR_001919024.1	TCONS_00146331
XR_001919023.1	TCONS_00146321
XR_001919022.1	TCONS_00146280
XR_001919021.1	TCONS_00146276
XR_001919020.1	TCONS_00146251
XR_001919019.1	TCONS_00146250
XR_001919018.1	TCONS_00146249
XR_001919017.1	TCONS_00146241
XR_001919016.1	TCONS_00146240
XR_001919015.1	TCONS_00146239
XR_001919014.1	TCONS_00146238
XR_001919013.1	TCONS_00146215
XR_001919012.1	TCONS_00146195
XR_001919011.1	TCONS_00146180
XR_001919010.1	TCONS_00146175
XR_001919009.1	TCONS_00146174
XR_001919008.1	TCONS_00146168
XR_001919007.1	TCONS_00146150
XR_001919006.1	TCONS_00146142
XR_001919005.1	TCONS_00146141
XR_001919004.1	TCONS_00146135
XR_001919003.1	TCONS_00146134
XR_001919002.1	TCONS_00146119
XR_001919001.1	TCONS_00146118
XR_001919000.1	TCONS_00146117
XR_001918999.1	TCONS_00146112
XR_001918998.1	TCONS_00146103
XR_001918997.1	TCONS_00146102
XR_001918996.1	TCONS_00146100
XR_001918995.1	TCONS_00146096
XR_001918994.1	TCONS_00146056
XR_001918993.1	TCONS_00146050
XR_001918992.1	TCONS_00146044
XR_001918991.1	TCONS_00146040
XR_001918990.1	TCONS_00146037
XR_001918989.1	TCONS_00146029
XR_001918988.1	TCONS_00146028
XR_001918987.1	TCONS_00146027
XR_001918986.1	TCONS_00146018
XR_001918985.1	TCONS_00145993
XR_001918984.1	TCONS_00145991
XR_001918983.1	TCONS_00145977
XR_001918982.1	TCONS_00145897
XR_001918981.1	TCONS_00145828
XR_001918980.1	TCONS_00145805
XR_001918979.1	TCONS_00145800
XR_001918978.1	TCONS_00145799
XR_001918977.1	TCONS_00145798
XR_001918976.1	TCONS_00145780
XR_001918975.1	TCONS_00145769
XR_001918974.1	TCONS_00145754
XR_001918973.1	TCONS_00145742
XR_001918972.1	TCONS_00145724
XR_001918971.1	TCONS_00145723
XR_001918970.1	TCONS_00145722
XR_001918969.1	TCONS_00145721
XR_001918968.1	TCONS_00145720
XR_001918967.1	TCONS_00145644
XR_001918966.1	TCONS_00145643
XR_001918965.1	TCONS_00145608
XR_001918964.1	TCONS_00145607
XR_001918963.1	TCONS_00145606
XR_001918962.1	TCONS_00145605
XR_001918961.1	TCONS_00145603
XR_001918960.1	TCONS_00145568
XR_001918959.1	TCONS_00145540
XR_001918958.1	TCONS_00145535
XR_001918957.1	TCONS_00145534
XR_001918956.1	TCONS_00145525
XR_001918955.1	TCONS_00145523
XR_001918954.1	TCONS_00145522
XR_001918953.1	TCONS_00145512
XR_001918952.1	TCONS_00145506
XR_001918951.1	TCONS_00145502
XR_001918950.1	TCONS_00145489
XR_001918949.1	TCONS_00145468
XR_001918948.1	TCONS_00145464
XR_001918947.1	TCONS_00145445
XR_001918946.1	TCONS_00145444
XR_001918945.1	TCONS_00145395
XR_001918944.1	TCONS_00145392
XR_001918943.1	TCONS_00145354
XR_001918942.1	TCONS_00145353
XR_001918941.1	TCONS_00145349
XR_001918940.1	TCONS_00145346
XR_001918939.1	TCONS_00145338
XR_001918938.1	TCONS_00145337
XR_001918937.1	TCONS_00145322
XR_001918936.1	TCONS_00145321
XR_001918935.1	TCONS_00145320
XR_001918934.1	TCONS_00145319
XR_001918933.1	TCONS_00145318
XR_001918932.1	TCONS_00145272
XR_001918931.1	TCONS_00145235
XR_001918930.1	TCONS_00145231
XR_001918929.1	TCONS_00145230
XR_001918928.1	TCONS_00145179
XR_001918927.1	TCONS_00145175
XR_001918926.1	TCONS_00145174
XR_001918925.1	TCONS_00145173
XR_001918924.1	TCONS_00145123
XR_001918923.1	TCONS_00145122
XR_001918922.1	TCONS_00145121
XR_001918921.1	TCONS_00145114
XR_001918920.1	TCONS_00145109
XR_001918919.1	TCONS_00145104
XR_001918918.1	TCONS_00145086
XR_001918917.1	TCONS_00145083
XR_001918916.1	TCONS_00145081
XR_001918915.1	TCONS_00145034
XR_001918914.1	TCONS_00144988
XR_001918913.1	TCONS_00144969
XR_001918912.1	TCONS_00144967
XR_001918911.1	TCONS_00144959
XR_001918910.1	TCONS_00144956
XR_001918909.1	TCONS_00144952
XR_001918908.1	TCONS_00144950
XR_001918907.1	TCONS_00144949
XR_001918906.1	TCONS_00144946
XR_001918905.1	TCONS_00144944
XR_001918904.1	TCONS_00144930
XR_001918903.1	TCONS_00144906
XR_001918902.1	TCONS_00144905
XR_001918901.1	TCONS_00144873
XR_001918900.1	TCONS_00144867
XR_001918899.1	TCONS_00144866
XR_001918898.1	TCONS_00144865
XR_001918897.1	TCONS_00144863
XR_001918896.1	TCONS_00144842
XR_001918895.1	TCONS_00144835
XR_001918894.1	TCONS_00144827
XR_001918893.1	TCONS_00144820
XR_001918892.1	TCONS_00144767
XR_001918891.1	TCONS_00144766
XR_001918890.1	TCONS_00144763
XR_001918889.1	TCONS_00144753
XR_001918888.1	TCONS_00144752
XR_001918887.1	TCONS_00144751
XR_001918886.1	TCONS_00144743
XR_001918885.1	TCONS_00144741
XR_001918884.1	TCONS_00144740
XR_001918883.1	TCONS_00144739
XR_001918882.1	TCONS_00144738
XR_001918881.1	TCONS_00144737
XR_001918880.1	TCONS_00144736
XR_001918879.1	TCONS_00144715
XR_001918878.1	TCONS_00144711
XR_001918877.1	TCONS_00144671
XR_001918876.1	TCONS_00144670
XR_001918875.1	TCONS_00144650
XR_001918874.1	TCONS_00144596
XR_001918873.1	TCONS_00144469
XR_001918872.1	TCONS_00144466
XR_001918871.1	TCONS_00144407
XR_001918870.1	TCONS_00144397
XR_001918869.1	TCONS_00144396
XR_001918868.1	TCONS_00144347
XR_001918867.1	TCONS_00144346
XR_001918866.1	TCONS_00144344
XR_001918865.1	TCONS_00144341
XR_001918864.1	TCONS_00144335
XR_001918863.1	TCONS_00144333
XR_001918862.1	TCONS_00144331
XR_001918861.1	TCONS_00144330
XR_001918860.1	TCONS_00144329
XR_001918859.1	TCONS_00144325
XR_001918858.1	TCONS_00144322
XR_001918857.1	TCONS_00144316
XR_001918856.1	TCONS_00144311
XR_001918855.1	TCONS_00144292
XR_001918854.1	TCONS_00144291
XR_001918853.1	TCONS_00144256
XR_001918852.1	TCONS_00144248
XR_001918851.1	TCONS_00144219
XR_001918850.1	TCONS_00144218
XR_001918849.1	TCONS_00144185
XR_001918848.1	TCONS_00144167
XR_001918847.1	TCONS_00144161
XR_001918846.1	TCONS_00144144
XR_001918845.1	TCONS_00144141
XR_001918844.1	TCONS_00144089
XR_001918843.1	TCONS_00144057
XR_001918842.1	TCONS_00144032
XR_001918841.1	TCONS_00144031
XR_001918840.1	TCONS_00144030
XR_001918839.1	TCONS_00144028
XR_001918838.1	TCONS_00144026
XR_001918837.1	TCONS_00144024
XR_001918836.1	TCONS_00144023
XR_001918835.1	TCONS_00144005
XR_001918834.1	TCONS_00144004
XR_001918833.1	TCONS_00143916
XR_001918832.1	TCONS_00143912
XR_001918831.1	TCONS_00143886
XR_001918830.1	TCONS_00143885
XR_001918829.1	TCONS_00143866
XR_001918828.1	TCONS_00143864
XR_001918827.1	TCONS_00143859
XR_001918826.1	TCONS_00143856
XR_001918825.1	TCONS_00143847
XR_001918824.1	TCONS_00143834
XR_001918823.1	TCONS_00143831
XR_001918822.1	TCONS_00143775
XR_001918821.1	TCONS_00143774
XR_001918820.1	TCONS_00143773
XR_001918819.1	TCONS_00143749
XR_001918818.1	TCONS_00143746
XR_001918817.1	TCONS_00143734
XR_001918816.1	TCONS_00143711
XR_001918815.1	TCONS_00143648
XR_001918814.1	TCONS_00143646
XR_001918813.1	TCONS_00143642
XR_001918812.1	TCONS_00143638
XR_001918811.1	TCONS_00143627
XR_001918810.1	TCONS_00143608
XR_001918809.1	TCONS_00143599
XR_001918808.1	TCONS_00143569
XR_001918807.1	TCONS_00143551
XR_001918806.1	TCONS_00143486
XR_001918805.1	TCONS_00143480
XR_001918804.1	TCONS_00143479
XR_001918803.1	TCONS_00143458
XR_001918802.1	TCONS_00143452
XR_001918801.1	TCONS_00143417
XR_001918800.1	TCONS_00143415
XR_001918799.1	TCONS_00143361
XR_001918798.1	TCONS_00143355
XR_001918797.1	TCONS_00143321
XR_001918796.1	TCONS_00143308
XR_001918795.1	TCONS_00143267
XR_001918794.1	TCONS_00143266
XR_001918793.1	TCONS_00143212
XR_001918792.1	TCONS_00143211
XR_001918791.1	TCONS_00143206
XR_001918790.1	TCONS_00143173
XR_001918789.1	TCONS_00143167
XR_001918788.1	TCONS_00143166
XR_001918787.1	TCONS_00143165
XR_001918786.1	TCONS_00143163
XR_001918785.1	TCONS_00143162
XR_001918784.1	TCONS_00143147
XR_001918783.1	TCONS_00143146
XR_001918782.1	TCONS_00143133
XR_001918781.1	TCONS_00143132
XR_001918780.1	TCONS_00143131
XR_001918779.1	TCONS_00143130
XR_001918778.1	TCONS_00143129
XR_001918777.1	TCONS_00143128
XR_001918776.1	TCONS_00143127
XR_001918775.1	TCONS_00143121
XR_001918774.1	TCONS_00143104
XR_001918773.1	TCONS_00143089
XR_001918772.1	TCONS_00143055
XR_001918771.1	TCONS_00143054
XR_001918770.1	TCONS_00143030
XR_001918769.1	TCONS_00143029
XR_001918768.1	TCONS_00143021
XR_001918767.1	TCONS_00143020
XR_001918766.1	TCONS_00143017
XR_001918765.1	TCONS_00143016
XR_001918764.1	TCONS_00143015
XR_001918763.1	TCONS_00142979
XR_001918762.1	TCONS_00142908
XR_001918761.1	TCONS_00142902
XR_001918760.1	TCONS_00142896
XR_001918759.1	TCONS_00142893
XR_001918758.1	TCONS_00142892
XR_001918757.1	TCONS_00142891
XR_001918756.1	TCONS_00142881
XR_001918755.1	TCONS_00142879
XR_001918754.1	TCONS_00142878
XR_001918753.1	TCONS_00142876
XR_001918752.1	TCONS_00142873
XR_001918751.1	TCONS_00142868
XR_001918750.1	TCONS_00142867
XR_001918749.1	TCONS_00142865
XR_001918748.1	TCONS_00142863
XR_001918747.1	TCONS_00142862
XR_001918746.1	TCONS_00142861
XR_001918745.1	TCONS_00142848
XR_001918744.1	TCONS_00142847
XR_001918743.1	TCONS_00142799
XR_001918742.1	TCONS_00142795
XR_001918741.1	TCONS_00142794
XR_001918740.1	TCONS_00142710
XR_001918739.1	TCONS_00142709
XR_001918738.1	TCONS_00142702
XR_001918737.1	TCONS_00142701
XR_001918736.1	TCONS_00142672
XR_001918735.1	TCONS_00142671
XR_001918734.1	TCONS_00142652
XR_001918733.1	TCONS_00142650
XR_001918732.1	TCONS_00142649
XR_001918731.1	TCONS_00142648
XR_001918730.1	TCONS_00142646
XR_001918729.1	TCONS_00142626
XR_001918728.1	TCONS_00142615
XR_001918727.1	TCONS_00142597
XR_001918726.1	TCONS_00142525
XR_001918725.1	TCONS_00142511
XR_001918724.1	TCONS_00142510
XR_001918723.1	TCONS_00142509
XR_001918722.1	TCONS_00142508
XR_001918721.1	TCONS_00142504
XR_001918720.1	TCONS_00142485
XR_001918719.1	TCONS_00142450
XR_001918718.1	TCONS_00142434
XR_001918717.1	TCONS_00142423
XR_001918716.1	TCONS_00142378
XR_001918715.1	TCONS_00142362
XR_001918714.1	TCONS_00142303
XR_001918713.1	TCONS_00142285
XR_001918712.1	TCONS_00142284
XR_001918711.1	TCONS_00142267
XR_001918710.1	TCONS_00142253
XR_001918709.1	TCONS_00142245
XR_001918708.1	TCONS_00142228
XR_001918707.1	TCONS_00142227
XR_001918706.1	TCONS_00142226
XR_001918705.1	TCONS_00142225
XR_001918704.1	TCONS_00142223
XR_001918703.1	TCONS_00142222
XR_001918702.1	TCONS_00142221
XR_001918701.1	TCONS_00142220
XR_001918700.1	TCONS_00142219
XR_001918699.1	TCONS_00142218
XR_001918698.1	TCONS_00142217
XR_001918697.1	TCONS_00142216
XR_001918696.1	TCONS_00142215
XR_001918695.1	TCONS_00142214
XR_001918694.1	TCONS_00142213
XR_001918693.1	TCONS_00142212
XR_001918692.1	TCONS_00142211
XR_001918691.1	TCONS_00142210
XR_001918690.1	TCONS_00142209
XR_001918689.1	TCONS_00142208
XR_001918688.1	TCONS_00142207
XR_001918687.1	TCONS_00142179
XR_001918686.1	TCONS_00142164
XR_001918685.1	TCONS_00142157
XR_001918684.1	TCONS_00142128
XR_001918683.1	TCONS_00142126
XR_001918682.1	TCONS_00142110
XR_001918681.1	TCONS_00142106
XR_001918680.1	TCONS_00142032
XR_001918679.1	TCONS_00141996
XR_001918678.1	TCONS_00141995
XR_001918677.1	TCONS_00141974
XR_001918676.1	TCONS_00141973
XR_001918675.1	TCONS_00141972
XR_001918674.1	TCONS_00141971
XR_001918673.1	TCONS_00141951
XR_001918672.1	TCONS_00141911
XR_001918671.1	TCONS_00141910
XR_001918670.1	TCONS_00141909
XR_001918669.1	TCONS_00141896
XR_001918668.1	TCONS_00141889
XR_001918667.1	TCONS_00141850
XR_001918666.1	TCONS_00141838
XR_001918665.1	TCONS_00141781
XR_001918664.1	TCONS_00141686
XR_001918663.1	TCONS_00141685
XR_001918662.1	TCONS_00141671
XR_001918661.1	TCONS_00141637
XR_001918660.1	TCONS_00141581
XR_001918659.1	TCONS_00141577
XR_001918658.1	TCONS_00141576
XR_001918657.1	TCONS_00141568
XR_001918656.1	TCONS_00141567
XR_001918655.1	TCONS_00141566
XR_001918654.1	TCONS_00141560
XR_001918653.1	TCONS_00141558
XR_001918652.1	TCONS_00141557
XR_001918651.1	TCONS_00141549
XR_001918650.1	TCONS_00141548
XR_001918649.1	TCONS_00141547
XR_001918648.1	TCONS_00141489
XR_001918647.1	TCONS_00141469
XR_001918646.1	TCONS_00141463
XR_001918645.1	TCONS_00141460
XR_001918644.1	TCONS_00141459
XR_001918643.1	TCONS_00141457
XR_001918642.1	TCONS_00141417
XR_001918641.1	TCONS_00141389
XR_001918640.1	TCONS_00141388
XR_001918639.1	TCONS_00141373
XR_001918638.1	TCONS_00141356
XR_001918637.1	TCONS_00141316
XR_001918636.1	TCONS_00141315
XR_001918635.1	TCONS_00141313
XR_001918634.1	TCONS_00141311
XR_001918633.1	TCONS_00141246
XR_001918632.1	TCONS_00141217
XR_001918631.1	TCONS_00141213
XR_001918630.1	TCONS_00141212
XR_001918629.1	TCONS_00141211
XR_001918628.1	TCONS_00141187
XR_001918627.1	TCONS_00141152
XR_001918626.1	TCONS_00141143
XR_001918625.1	TCONS_00141142
XR_001918624.1	TCONS_00141141
XR_001918623.1	TCONS_00141140
XR_001918622.1	TCONS_00141139
XR_001918621.1	TCONS_00141138
XR_001918620.1	TCONS_00141133
XR_001918619.1	TCONS_00141132
XR_001918618.1	TCONS_00141113
XR_001918617.1	TCONS_00141101
XR_001918616.1	TCONS_00141086
XR_001918615.1	TCONS_00141083
XR_001918614.1	TCONS_00141060
XR_001918613.1	TCONS_00141059
XR_001918612.1	TCONS_00141058
XR_001918611.1	TCONS_00141057
XR_001918610.1	TCONS_00141056
XR_001918609.1	TCONS_00141055
XR_001918608.1	TCONS_00141054
XR_001918607.1	TCONS_00141052
XR_001918606.1	TCONS_00141030
XR_001918605.1	TCONS_00141010
XR_001918604.1	TCONS_00141009
XR_001918603.1	TCONS_00140964
XR_001918602.1	TCONS_00140942
XR_001918601.1	TCONS_00140921
XR_001918600.1	TCONS_00140920
XR_001918599.1	TCONS_00140878
XR_001918598.1	TCONS_00140871
XR_001918597.1	TCONS_00140870
XR_001918596.1	TCONS_00140869
XR_001918595.1	TCONS_00140748
XR_001918594.1	TCONS_00140744
XR_001918593.1	TCONS_00140678
XR_001918592.1	TCONS_00140677
XR_001918591.1	TCONS_00140676
XR_001918590.1	TCONS_00140569
XR_001918589.1	TCONS_00140568
XR_001918588.1	TCONS_00140567
XR_001918587.1	TCONS_00140566
XR_001918586.1	TCONS_00140565
XR_001918585.1	TCONS_00140514
XR_001918584.1	TCONS_00140512
XR_001918583.1	TCONS_00140505
XR_001918582.1	TCONS_00140491
XR_001918581.1	TCONS_00140475
XR_001918580.1	TCONS_00140398
XR_001918579.1	TCONS_00140386
XR_001918578.1	TCONS_00140374
XR_001918577.1	TCONS_00140361
XR_001918576.1	TCONS_00140265
XR_001918575.1	TCONS_00140264
XR_001918574.1	TCONS_00140263
XR_001918573.1	TCONS_00140261
XR_001918572.1	TCONS_00140235
XR_001918571.1	TCONS_00140225
XR_001918570.1	TCONS_00140209
XR_001918569.1	TCONS_00140201
XR_001918568.1	TCONS_00140200
XR_001918567.1	TCONS_00140199
XR_001918566.1	TCONS_00140198
XR_001918565.1	TCONS_00140197
XR_001918564.1	TCONS_00140196
XR_001918563.1	TCONS_00140195
XR_001918562.1	TCONS_00140169
XR_001918561.1	TCONS_00140126
XR_001918560.1	TCONS_00140101
XR_001918559.1	TCONS_00140100
XR_001918558.1	TCONS_00140035
XR_001918557.1	TCONS_00140026
XR_001918556.1	TCONS_00140025
XR_001918555.1	TCONS_00140018
XR_001918554.1	TCONS_00140005
XR_001918553.1	TCONS_00139988
XR_001918552.1	TCONS_00139987
XR_001918551.1	TCONS_00139974
XR_001918550.1	TCONS_00139973
XR_001918549.1	TCONS_00139972
XR_001918548.1	TCONS_00139963
XR_001918547.1	TCONS_00139894
XR_001918546.1	TCONS_00139848
XR_001918545.1	TCONS_00139819
XR_001918544.1	TCONS_00139785
XR_001918543.1	TCONS_00139784
XR_001918542.1	TCONS_00139769
XR_001918541.1	TCONS_00139701
XR_001918540.1	TCONS_00139700
XR_001918539.1	TCONS_00139686
XR_001918538.1	TCONS_00139680
XR_001918537.1	TCONS_00139641
XR_001918536.1	TCONS_00139627
XR_001918535.1	TCONS_00139619
XR_001918534.1	TCONS_00139606
XR_001918533.1	TCONS_00139555
XR_001918532.1	TCONS_00139554
XR_001918531.1	TCONS_00139553
XR_001918530.1	TCONS_00139552
XR_001918529.1	TCONS_00139551
XR_001918528.1	TCONS_00139550
XR_001918527.1	TCONS_00139549
XR_001918526.1	TCONS_00139548
XR_001918525.1	TCONS_00139538
XR_001918524.1	TCONS_00139513
XR_001918523.1	TCONS_00139497
XR_001918522.1	TCONS_00139493
XR_001918521.1	TCONS_00139492
XR_001918520.1	TCONS_00139454
XR_001918519.1	TCONS_00139436
XR_001918518.1	TCONS_00139397
XR_001918517.1	TCONS_00139373
XR_001918516.1	TCONS_00139368
XR_001918515.1	TCONS_00139367
XR_001918514.1	TCONS_00139366
XR_001918513.1	TCONS_00139345
XR_001918512.1	TCONS_00139326
XR_001918511.1	TCONS_00139312
XR_001918510.1	TCONS_00139310
XR_001918509.1	TCONS_00139257
XR_001918508.1	TCONS_00139254
XR_001918507.1	TCONS_00139228
XR_001918506.1	TCONS_00139204
XR_001918505.1	TCONS_00139203
XR_001918504.1	TCONS_00139202
XR_001918503.1	TCONS_00139196
XR_001918502.1	TCONS_00139194
XR_001918501.1	TCONS_00139174
XR_001918500.1	TCONS_00139157
XR_001918499.1	TCONS_00139156
XR_001918498.1	TCONS_00139155
XR_001918497.1	TCONS_00139136
XR_001918496.1	TCONS_00139090
XR_001918495.1	TCONS_00139089
XR_001918494.1	TCONS_00139078
XR_001918493.1	TCONS_00139076
XR_001918492.1	TCONS_00139009
XR_001918491.1	TCONS_00139000
XR_001918490.1	TCONS_00138997
XR_001918489.1	TCONS_00138982
XR_001918488.1	TCONS_00138965
XR_001918487.1	TCONS_00138944
XR_001918486.1	TCONS_00138926
XR_001918485.1	TCONS_00138925
XR_001918484.1	TCONS_00138922
XR_001918483.1	TCONS_00138921
XR_001918482.1	TCONS_00138920
XR_001918481.1	TCONS_00138919
XR_001918480.1	TCONS_00138916
XR_001918479.1	TCONS_00138915
XR_001918478.1	TCONS_00138913
XR_001918477.1	TCONS_00138909
XR_001918476.1	TCONS_00138906
XR_001918475.1	TCONS_00138888
XR_001918474.1	TCONS_00138838
XR_001918473.1	TCONS_00138832
XR_001918472.1	TCONS_00138831
XR_001918471.1	TCONS_00138830
XR_001918470.1	TCONS_00138794
XR_001918469.1	TCONS_00138791
XR_001918468.1	TCONS_00138790
XR_001918467.1	TCONS_00138788
XR_001918466.1	TCONS_00138778
XR_001918465.1	TCONS_00138771
XR_001918464.1	TCONS_00138769
XR_001918463.1	TCONS_00138768
XR_001918462.1	TCONS_00138725
XR_001918461.1	TCONS_00138720
XR_001918460.1	TCONS_00138719
XR_001918459.1	TCONS_00138718
XR_001918458.1	TCONS_00138717
XR_001918457.1	TCONS_00138714
XR_001918456.1	TCONS_00138625
XR_001918455.1	TCONS_00138611
XR_001918454.1	TCONS_00138610
XR_001918453.1	TCONS_00138609
XR_001918452.1	TCONS_00138593
XR_001918451.1	TCONS_00138590
XR_001918450.1	TCONS_00138584
XR_001918449.1	TCONS_00138546
XR_001918448.1	TCONS_00138520
XR_001918447.1	TCONS_00138518
XR_001918446.1	TCONS_00138503
XR_001918445.1	TCONS_00138370
XR_001918444.1	TCONS_00138351
XR_001918443.1	TCONS_00138350
XR_001918442.1	TCONS_00138349
XR_001918441.1	TCONS_00138348
XR_001918440.1	TCONS_00138332
XR_001918439.1	TCONS_00138330
XR_001918438.1	TCONS_00138329
XR_001918437.1	TCONS_00138327
XR_001918436.1	TCONS_00138303
XR_001918435.1	TCONS_00138302
XR_001918434.1	TCONS_00138301
XR_001918433.1	TCONS_00138285
XR_001918432.1	TCONS_00138284
XR_001918431.1	TCONS_00138283
XR_001918430.1	TCONS_00138282
XR_001918429.1	TCONS_00138251
XR_001918428.1	TCONS_00138227
XR_001918427.1	TCONS_00138225
XR_001918426.1	TCONS_00138186
XR_001918425.1	TCONS_00138175
XR_001918424.1	TCONS_00138156
XR_001918423.1	TCONS_00138155
XR_001918422.1	TCONS_00138132
XR_001918421.1	TCONS_00138127
XR_001918420.1	TCONS_00138107
XR_001918419.1	TCONS_00138106
XR_001918418.1	TCONS_00138100
XR_001918417.1	TCONS_00138099
XR_001918416.1	TCONS_00138092
XR_001918415.1	TCONS_00138075
XR_001918414.1	TCONS_00138074
XR_001918413.1	TCONS_00138056
XR_001918412.1	TCONS_00138050
XR_001918411.1	TCONS_00138008
XR_001918410.1	TCONS_00138003
XR_001918409.1	TCONS_00137968
XR_001918408.1	TCONS_00137930
XR_001918407.1	TCONS_00137909
XR_001918406.1	TCONS_00137880
XR_001918405.1	TCONS_00137878
XR_001918404.1	TCONS_00137864
XR_001918403.1	TCONS_00137863
XR_001918402.1	TCONS_00137862
XR_001918401.1	TCONS_00137854
XR_001918400.1	TCONS_00137850
XR_001918399.1	TCONS_00137849
XR_001918398.1	TCONS_00137843
XR_001918397.1	TCONS_00137842
XR_001918396.1	TCONS_00137773
XR_001918395.1	TCONS_00137738
XR_001918394.1	TCONS_00137736
XR_001918393.1	TCONS_00137735
XR_001918392.1	TCONS_00137733
XR_001918391.1	TCONS_00137732
XR_001918390.1	TCONS_00137731
XR_001918389.1	TCONS_00137730
XR_001918388.1	TCONS_00137729
XR_001918387.1	TCONS_00137728
XR_001918386.1	TCONS_00137727
XR_001918385.1	TCONS_00137716
XR_001918384.1	TCONS_00137713
XR_001918383.1	TCONS_00137701
XR_001918382.1	TCONS_00137700
XR_001918381.1	TCONS_00137698
XR_001918380.1	TCONS_00137696
XR_001918379.1	TCONS_00137693
XR_001918378.1	TCONS_00137680
XR_001918377.1	TCONS_00137650
XR_001918376.1	TCONS_00137644
XR_001918375.1	TCONS_00137641
XR_001918374.1	TCONS_00137627
XR_001918373.1	TCONS_00137623
XR_001918372.1	TCONS_00137622
XR_001918371.1	TCONS_00137606
XR_001918370.1	TCONS_00137605
XR_001918369.1	TCONS_00137583
XR_001918368.1	TCONS_00137582
XR_001918367.1	TCONS_00137558
XR_001918366.1	TCONS_00137548
XR_001918365.1	TCONS_00137536
XR_001918364.1	TCONS_00137535
XR_001918363.1	TCONS_00137534
XR_001918362.1	TCONS_00137533
XR_001918361.1	TCONS_00137524
XR_001918360.1	TCONS_00137523
XR_001918359.1	TCONS_00137522
XR_001918358.1	TCONS_00137493
XR_001918357.1	TCONS_00137469
XR_001918356.1	TCONS_00137466
XR_001918355.1	TCONS_00137455
XR_001918354.1	TCONS_00137452
XR_001918353.1	TCONS_00137446
XR_001918352.1	TCONS_00137445
XR_001918351.1	TCONS_00137444
XR_001918350.1	TCONS_00137425
XR_001918349.1	TCONS_00137399
XR_001918348.1	TCONS_00137395
XR_001918347.1	TCONS_00137349
XR_001918346.1	TCONS_00137341
XR_001918345.1	TCONS_00137339
XR_001918344.1	TCONS_00137319
XR_001918343.1	TCONS_00137277
[truncated: 44,930 more rows]
