# Supplementary material for: VMP1 Regulated by chi-miR-124a Effects Goat Myoblast Proliferation, Autophagy, and Apoptosis through the PI3K/ULK1/mTOR Signaling Pathway
Source: Cells. 2022 Jul 18;11(14):2227. doi: 10.3390/cells11142227 (PMC9319091; doi:10.3390/cells11142227)
Supplement: Supplementary file 1 [file cells-11-02227-s001.zip › Supplementary Table S4.xlsx]

## Sheet: mon1_vs_mon9.mRNA.difftranscrip
	Table 4 Differentialy expresssion genes
transcript_id	Transcript name	Gene ID	Gene name	Transcript locus	mon1_FPKM	mon9_FPKM	log2FoldChange	p value	padj
XM_013974866.2	XM_013974866.2	102182911	ABI3BP	NC_030808.1:44940399-45232007	6.60206	0	19.8105	2.41001e-06	0.00194415
XM_018052968.1	XM_018052968.1	102186691	TRDN	NC_030816.1:14947170-15354779	2.85424	0	19.4488	1.4815e-06	0.00139431
XM_018054330.1	XM_018054330.1	102170429	HERC1	NC_030817.1:56709001-56917932	4.92721	0	19.0998	5.27441e-07	0.000724476
XM_018053216.1	XM_018053216.1	102190693	EPB41L2	NC_030816.1:56214671-56427054	4.43752	0	18.9488	9.40837e-07	0.00104185
XM_018062880.1	XM_018062880.1	102180806	NEB	NC_030809.1:91553020-91756992	4.20014	0	18.7977	9.53191e-07	0.00104185
XM_018052974.1	XM_018052974.1	102186691	TRDN	NC_030816.1:14947170-15354779	1.65473	0	18.5668	2.22136e-06	0.00186056
XM_005675457.3	XM_005675457.3	102171465	TM4SF1	NC_030808.1:118374544-118389379	36.9788	0	18.1675	2.59916e-06	0.00199933
XM_005690649.3	XM_005690649.3	102177079	DNM3	NC_030823.1:37786111-38414194	0.939096	0	18.1081	0.000151314	0.0363813
XM_018038744.1	XM_018038744.1	102184391	ATXN1	NC_030830.1:9524173-9944005	1.16191	0	18.0835	3.98779e-06	0.00281365
XM_018049202.1	XM_018049202.1	102176366	PLOD2	NC_030808.1:121922039-122040834	4.26295	0	18.0159	4.04149e-06	0.00281365
XM_018042343.1	XM_018042343.1	102191113	CCSER2	NC_030835.1:6276191-6438709	2.53604	0	17.7866	6.57472e-06	0.00417676
XM_018038445.1	XM_018038445.1	102176564	GADL1	NC_030829.1:5137950-5282451	2.63025	0	17.5816	1.43228e-05	0.00782701
XM_018049198.1	XM_018049198.1	102175934	CAMK2D	NC_030813.1:12156204-12473589	1.14767	0	17.401	9.12383e-05	0.0271164
XM_018052879.1	XM_018052879.1	102188944	SENP6	NC_030816.1:2454756-2585888	2.13806	0	17.273	1.92992e-05	0.00961591
XM_005689166.3	XM_005689166.3	102190975	OXR1	NC_030821.1:23853490-24314643	0.635797	0	17.2203	5.57746e-05	0.0191525
XM_005681336.3	XM_005681336.3	102189468	TBCK	NC_030813.1:19227312-19432683	1.35674	0	17.1346	2.41011e-05	0.0111711
XM_018058408.1	XM_018058408.1	102181057	STAU2	NC_030821.1:45042300-45355120	0.883607	0	17.0884	4.05624e-05	0.0157364
XM_018049200.1	XM_018049200.1	102175934	CAMK2D	NC_030813.1:12156204-12473589	0.891692	0	17.0512	0.000106136	0.0294756
XM_018048708.1	XM_018048708.1	102175373	BCL2L13	NC_030812.1:108006808-108055025	5.40174	0	17.0117	3.69393e-05	0.0146641
XM_018051560.1	XM_018051560.1	106502252	OBSCN	NC_030814.1:105916052-106149039	1.03582	0	16.9693	0.000113851	0.030648
XM_005679103.3	XM_005679103.3	102189544	NAPEPLD	NC_030811.1:75824911-75881622	3.56242	0	16.901	7.2854e-05	0.0240428
XM_018060190.1	XM_018060190.1	102182522	DISP1	NC_030823.1:24799660-25020285	1.01824	0	16.8946	3.50985e-05	0.014157
XM_005679263.3	XM_005679263.3	102190378	CREB5	NC_030811.1:52482298-52917745	0.452289	0	16.8672	7.7004e-05	0.024769
XM_018048701.1	XM_018048701.1	100861292	CACNA1C	NC_030812.1:107328368-107719644	0.588554	0	16.8231	6.29365e-05	0.0211825
XM_018039151.1	XM_018039151.1	102186920	PHACTR1	NC_030830.1:6784685-7073500	0.769924	0	16.8073	4.84111e-05	0.0172052
XM_018058471.1	XM_018058471.1	102189496	ASPH	NC_030821.1:54919153-55109204	1.12119	0	16.7457	0.000137738	0.0340112
XM_005698526.3	XM_005698526.3	100861047	FAM204A	NC_030833.1:13377323-13404959	7.16145	0	16.7412	5.68021e-05	0.0192453
XM_018053543.1	XM_018053543.1	100861305	RORA	NC_030817.1:53429434-54236706	0.268921	0	16.7386	9.22157e-05	0.0271218
XM_018065899.1	XM_018065899.1	102174880	STRN3	NC_030828.1:40982813-41087573	1.67542	0	16.5597	7.63072e-05	0.0247012
XM_018052375.1	XM_018052375.1	102169476	UBAP1	NC_030815.1:75361380-75427272	2.52222	0	16.5411	0.000108872	0.0299085
XM_018049197.1	XM_018049197.1	102175934	CAMK2D	NC_030813.1:12156204-12473589	0.595417	0	16.5075	0.000154215	0.0366239
XM_018061614.1	XM_018061614.1	102186793	TRIM2	NC_030824.1:66399220-66506451	1.42359	0	16.4417	0.000129663	0.0332686
XM_018059298.1	XM_018059298.1	102182813	MPPED2	NC_030822.1:21526433-21734124	0.723698	0	16.2984	0.000131595	0.0332733
XM_018061934.1	XM_018061934.1	102179035	CYLD	NC_030825.1:18113247-18180385	1.99238	0	16.1762	0.000205917	0.0436046
XM_018059719.1	XM_018059719.1	102169033	KMT2A	NC_030822.1:53148087-53226143	1.72039	0	16.1475	0.000205194	0.0436046
XM_018047585.1	XM_018047585.1	102185630	ZDHHC17	NC_030812.1:5956579-6058304	2.78038	7.1e-05	14.0968	7.80613e-05	0.0249511
XM_018066958.1	XM_018066958.1	108638619	RAF1	NC_030829.1:56443884-56517703	5.59063	0.003165	10.9993	0.000209778	0.0438739
XM_018061787.1	XM_018064144.1	102168385	VMP1	NC_030826.1:10301693-10429499	3.29376	8.42068	-1.09008	0.000178419	0.040845
XM_018049782.1	XM_018049782.1	102176216	ABLIM2	NC_030813.1:114462229-114600767	0.002621	2.76399	-9.90016	1.03614e-05	0.0062676
XM_018058857.1	XM_018058857.1	102178465	ZBTB16	NC_030822.1:57556180-57759740	0.00767867	10.7537	-10.2769	4.68577e-06	0.00313342
XM_018057745.1	XM_018057745.1	102168922	NCOA6	NC_030820.1:63630403-63721446	0.00125533	1.85779	-10.4392	3.72215e-05	0.0146641
XM_018066392.1	XM_018066392.1	102190078	CPSF2	NC_030828.1:56289699-56323403	0.00199133	3.9594	-10.6345	8.33035e-06	0.00516299
XM_018054110.1	XM_018054110.1	102186873	FBXO34	NC_030817.1:35392754-35471561	0.000351333	0.961139	-10.9494	9.35641e-05	0.0271721
XM_018039697.1	XM_018039697.1	102172399	YES1	NC_030831.1:35930050-35993510	0.000846	2.07155	-10.9895	2.95701e-05	0.0126287
XM_018055792.1	XM_018055792.1	102188870	RALGPS1	NC_030818.1:97221292-97522057	0.000108333	0.409932	-11.2117	0.000168365	0.0391105
XM_018041460.1	XM_018041460.1	102173255	CPEB3	NC_030833.1:37604078-37806822	9.9e-05	0.491793	-11.3804	0.000195527	0.0428323
XM_018057265.1	XM_018057265.1	102174598	CLDND1	NC_030808.1:42586817-42594095	0.000765667	7.97967	-12.17	0.000124099	0.0323434
XM_013972717.2	XM_013972717.2	102168578	ERBIN	NC_030827.1:13533964-13661221	0	0.201769	-13.5832	0.000233284	0.0481949
XM_005698479.3	XM_005698479.3	102176386	GPAM	NC_030833.1:19247024-19317263	1.1e-05	1.30804	-13.5845	1.04826e-05	0.0062676
XM_018054329.1	XM_018054329.1	102170429	HERC1	NC_030817.1:56708996-56917933	0	0.12509	-13.6087	0.000221617	0.0459716
XM_018049894.1	XM_018049894.1	102190208	PIGG	NC_030813.1:117580428-117620781	0	0.657058	-13.6297	0.000208887	0.043868
XM_018044416.1	XM_018044416.1	102177677	HSPB11	NC_030810.1:28500109-28535968	0	0.741393	-13.6339	0.000208616	0.043868
XM_018065539.1	XM_018065539.1	102170089	FAM169A	NC_030827.1:6734988-6802667	0	0.400784	-13.6626	0.000203837	0.0436046
XM_005676624.3	XM_005676624.3	102189253	RHBDD1	NC_030809.1:20562267-20698984	0	0.201645	-13.686	0.000198796	0.0432045
XM_013976959.2	XM_013976959.2	102176088	UBAP2L	NC_030810.1:103838064-103882496	0	0.626003	-13.6987	0.000194787	0.0428323
XM_018050756.1	XM_018050756.1	102180119	DOT1L	NC_030814.1:89184931-89236978	0	0.535702	-13.7019	0.000194023	0.0428323
XM_018056763.1	XM_018056763.1	102180680	ZC3H13	NC_030819.1:70425982-70524453	0	0.284178	-13.7074	0.000191591	0.0427062
XM_018052335.1	XM_018052335.1	102177626	ENTPD4	NC_030815.1:70356363-70393436	0	0.759672	-13.7169	0.000187279	0.041929
XM_018044136.1	XM_018044136.1	102169742	THOC2	NW_017189517.1:16545916-16651716	0	0.266567	-13.7184	0.000186337	0.0419028
XM_018052359.1	XM_018052359.1	102182788	ADRA1A	NC_030815.1:73747397-73862840	0	0.258069	-13.7976	0.000169197	0.0391105
XM_018049960.1	XM_018049960.1	102186526	ARMC8	NC_030808.1:130401159-130507386	0	0.286985	-13.8312	0.000159861	0.0376133
XM_018062188.1	XM_018062188.1	102168568	SLC7A6	NC_030825.1:36905146-36936096	0	0.996007	-13.8471	0.000151762	0.0363813
XM_018061869.1	XM_018061869.1	102191072	CBFA2T3	NC_030825.1:15451405-15503368	0	0.597649	-13.8578	0.000148819	0.0360156
XM_018054325.1	XM_018054325.1	102170429	HERC1	NC_030817.1:56708996-56917933	0	0.151033	-13.881	0.000141398	0.0345488
XM_018059393.1	XM_018059393.1	102179498	ARAP1	NC_030822.1:30716770-30778676	0	0.511967	-13.8873	0.000139531	0.0342572
XM_018048942.1	XM_018048942.1	102183946	TUBGCP6	NC_030812.1:118547322-118570706	0	1.36373	-13.8963	0.000135762	0.0338219
XM_005685467.3	XM_005685467.3	102171792	C10H15orf41	NC_030817.1:70560871-70793831	0	0.13851	-13.9128	0.000130922	0.0332686
XM_013970552.2	XM_013970552.2	102168378	GRIA2	NC_030824.1:29126063-29323956	0	0.163551	-13.9176	0.000130331	0.0332686
XM_018058469.1	XM_018058469.1	102190049	NKAIN3	NC_030821.1:54129546-54655603	0	0.062063	-13.9298	0.000128087	0.0330437
XM_018038450.1	XM_018038450.1	102173235	STAC	NC_030829.1:10010038-10125893	0	0.284956	-13.9459	0.000125179	0.0324584
XM_018059553.1	XM_018059553.1	102172084	LOC102172084	NC_030822.1:41724250-41964084	0	0.138041	-13.9499	0.000124061	0.0323434
XM_018040360.1	XM_018040360.1	102184966	PDPK1	NC_030832.1:1932902-1996678	0	0.524145	-13.9639	0.000120399	0.0317044
XM_018061111.1	XM_018061111.1	102180871	GIT2	NC_030824.1:7779793-7821187	0	0.812656	-13.9731	0.000119556	0.0316463
XM_018049428.1	XM_018049428.1	102188484	TEC	NC_030813.1:67372127-67527565	0	0.220782	-14.0016	0.000111278	0.0302426
XM_005684484.3	XM_005684484.3	102180941	NCOA7	NC_030816.1:12608402-12765566	0	0.223127	-14.0328	0.000106874	0.0295194
XM_018047353.1	XM_018047353.1	102186159	ABCC5	NC_030808.1:82811169-82893600	0	0.430963	-14.0516	0.000103691	0.0289548
XM_018042329.1	XM_018042329.1	102181839	ERCC6	NC_030835.1:2060577-2132792	0	0.493695	-14.0571	0.000103076	0.0289548
XM_018049831.1	XM_018049831.1	102185165	RNF4	NC_030813.1:116339089-116375350	0	0.9972	-14.0774	9.79484e-05	0.0278097
XM_005687562.3	XM_005687562.3	102169022	TNFRSF19	NC_030819.1:52252893-52348993	0	0.381088	-14.0956	9.559e-05	0.0274467
XM_018039597.1	XM_018039597.1	102182366	RNF152	NC_030831.1:60477826-60556741	0	0.464504	-14.0968	9.54139e-05	0.0274467
XM_018062198.1	XM_018062198.1	102171455	UTP4	NC_030825.1:37610413-37640359	0	1.26178	-14.1407	8.88145e-05	0.0266525
XM_018038938.1	XM_018038938.1	102178405	ZNF451	NC_030830.1:45557895-45655022	0	0.391313	-14.1494	8.7586e-05	0.0264958
XM_018062251.1	XM_018062251.1	102184464	ZNF536	NC_030825.1:41940318-42392313	0	0.084215	-14.1511	8.73747e-05	0.0264958
XM_018058541.1	XM_018058541.1	102173763	FAM91A1	NC_030821.1:65912716-65954448	0	0.912187	-14.1511	8.74807e-05	0.0264958
XM_005675131.3	XM_005675131.3	102190550	TP63	NC_030808.1:77175509-77271879	0	0.397635	-14.1609	8.57503e-05	0.0264958
XM_018055657.1	XM_018055657.1	102182700	ATP6V1C2	NC_030818.1:86482675-86542894	0	0.637618	-14.1638	8.49843e-05	0.0264958
XM_005685078.3	XM_005685078.3	102176885	PAPD4	NC_030817.1:90604800-90668565	0	0.608015	-14.1775	8.28617e-05	0.025995
XM_005689134.3	XM_005689134.3	102182326	SAMD12	NC_030821.1:36001584-36448428	0	0.087135	-14.1838	8.23869e-05	0.025995
XM_018049473.1	XM_018049473.1	102175564	EXOC1	NC_030813.1:71841904-71896178	0	0.71988	-14.1889	8.07215e-05	0.0256402
XM_018041871.1	XM_018041871.1	102188735	MTF1	NC_030810.1:12698723-12744794	0	0.875104	-14.2345	7.35745e-05	0.0240637
XM_005687004.3	XM_005687004.3	102182700	ATP6V1C2	NC_030818.1:86482675-86542905	0	0.68173	-14.2605	6.95216e-05	0.023093
XM_018066727.1	XM_018066727.1	102183647	NBEAL2	NC_030829.1:52545826-52576172	0	1.46776	-14.3781	5.63054e-05	0.019205
XM_018060022.1	XM_018060022.1	102181063	NFASC	NC_030823.1:1994583-2196855	0	0.221878	-14.3889	5.5184e-05	0.0190786
XM_018053700.1	XM_018053700.1	102186965	COL4A3BP	NC_030817.1:94323205-94463887	0	0.32157	-14.4002	5.4333e-05	0.0189131
XM_018045834.1	XM_018045834.1	108635581	LOC108635581	NC_030808.1:68784943-68909551	0	0.368338	-14.421	5.13953e-05	0.0180139
XM_013966004.2	XM_013966004.2	102181901	ZBTB38	NC_030808.1:127054588-127135623	0	0.575468	-14.4444	4.93113e-05	0.0174034
XM_018052538.1	XM_018052538.1	102169805	PRMT2	NC_030808.1:146282782-146307587	0	1.9015	-14.4603	4.77905e-05	0.0171043
XM_018047212.1	XM_018047212.1	102176934	NRCAM	NC_030811.1:70733250-71043018	0	0.1538	-14.4748	4.67996e-05	0.0169889
XM_018042827.1	XM_018042827.1	102169162	DLG2	NC_030836.1:10286519-11720062	0	0.033283	-14.4771	4.65422e-05	0.0169889
XM_018050718.1	XM_018050718.1	102168818	CDC42SE2	NC_030814.1:87384776-87502602	0	0.407613	-14.4868	4.64263e-05	0.0169889
XM_018046684.1	XM_018046684.1	102181651	GALNT11	NC_030811.1:5283906-5338931	0	0.881588	-14.5009	4.48385e-05	0.0167558
XM_018059558.1	XM_018059558.1	102172084	LOC102172084	NC_030822.1:41724250-41964084	0	0.20635	-14.5298	4.20451e-05	0.0160663
XM_018048188.1	XM_018048188.1	102181658	HCFC2	NC_030812.1:66397399-66448054	0	0.981883	-14.5369	4.13863e-05	0.0159344
XM_013971389.2	XM_013971389.2	102190275	PIKFYVE	NC_030809.1:39295486-39376077	0	0.645417	-14.6015	3.56663e-05	0.0142727
XM_013965662.2	XM_013965662.2	102169864	TCERG1	NC_030814.1:52778096-52829989	0	1.01102	-14.6142	3.5039e-05	0.014157
XM_018049610.1	XM_018049610.1	102185164	SHROOM3	NC_030813.1:91958925-92134723	0	0.303867	-14.64	3.36269e-05	0.0137821
XM_013975260.2	XM_013975260.2	102191106	TIAL1	NC_030833.1:12276597-12298427	0	2.46526	-14.6507	3.29178e-05	0.0136012
XM_018058567.1	XM_018058567.1	102185194	FAM49B	NC_030821.1:71221445-71302070	0	0.667782	-14.6515	3.28091e-05	0.0136012
XR_001918076.1	XR_001918076.1	102183852	CFAP54	NC_030812.1:59425232-59693096	0	0.202062	-14.6589	3.23659e-05	0.0135942
XM_018063636.1	XM_018063636.1	100861138	RBMS1	NC_030809.1:100074882-100174051	0	0.579087	-14.7443	2.81282e-05	0.0122182
XM_018049266.1	XM_018049266.1	102182487	SLC39A8	NC_030813.1:22728536-22811009	0	0.703574	-14.7593	2.71672e-05	0.012006
XM_013967444.2	XM_013967444.2	102183967	MRPL30	NC_030818.1:4256061-4271172	0	3.86436	-14.7683	2.64254e-05	0.0117806
XM_013962714.2	XM_013962714.2	102181829	AK5	NC_030810.1:53828783-54094984	0	0.219863	-14.7717	2.61149e-05	0.0117806
XR_001917871.1	XR_001917871.1	102168223	SNX27	NC_030810.1:100985467-101068608	0	0.72238	-14.809	2.41896e-05	0.0111711
XM_013969422.2	XM_013969422.2	102180140	CCDC82	NC_030822.1:68479369-68511421	0	1.87916	-14.8134	2.40392e-05	0.0111711
XM_005682636.3	XM_005682636.3	102191417	RAPGEF6	NC_030814.1:87521186-87740265	0	0.275848	-14.8181	2.35733e-05	0.0111711
XM_005692121.3	XM_005692121.3	102178654	C18H16orf70	NC_030825.1:36027863-36059227	0	1.97874	-14.8563	2.13416e-05	0.0104291
XM_018064251.1	XM_018064251.1	102179131	RHOT1	NC_030826.1:17570760-17633458	0	0.993556	-14.8616	2.11077e-05	0.0104149
XM_013972789.2	XM_013972789.2	102179597	IPO11	NC_030827.1:16843351-16988893	0	0.465581	-14.9832	1.63516e-05	0.00839417
XM_018060280.1	XM_018060280.1	102190057	RGS7	NC_030823.1:33938680-34410661	0	0.143957	-14.9871	1.60874e-05	0.00837158
XM_005688846.3	XM_005688846.3	102185194	FAM49B	NC_030821.1:71221445-71326206	0	0.64874	-14.9874	1.61429e-05	0.00837158
XM_018064835.1	XM_018064835.1	102174693	MBTD1	NC_030826.1:35158599-35228467	0	0.97587	-14.9919	1.59352e-05	0.00837158
XM_018044354.1	XM_018044354.1	102191317	GAK	NW_017189525.1:37957-87374	0	1.39443	-15.0074	1.50205e-05	0.00812097
XM_018060212.1	XM_018060212.1	102182617	ENAH	NC_030823.1:27089577-27251337	0	0.435146	-15.0381	1.37272e-05	0.00767027
XM_013975257.2	XM_013975257.2	102186828	SHTN1	NC_030833.1:14599573-14712676	0	0.623	-15.0397	1.37341e-05	0.00767027
XM_018058413.1	XM_018058413.1	102181057	STAU2	NC_030821.1:45042722-45355120	0	0.233077	-15.0868	1.22388e-05	0.00698876
XM_005696993.3	XM_005696993.3	102177114	DTNA	NC_030831.1:22440756-22750744	0	0.235051	-15.0877	1.22348e-05	0.00698876
XM_018050671.1	XM_018050671.1	102171144	PRR16	NC_030814.1:77276559-77453030	0	0.41309	-15.0886	1.2157e-05	0.00698876
XM_018050114.1	XM_018050114.1	102177334	CYFIP2	NC_030814.1:41499589-41632678	0	0.657923	-15.353	5.59697e-06	0.00364679
XM_018041464.1	XM_018041464.1	102173255	CPEB3	NC_030833.1:37604078-37806822	0	0.432145	-15.3538	5.57483e-06	0.00364679
XM_018052366.1	XM_018052366.1	102189865	NFX1	NC_030815.1:74850489-74915589	0	1.42838	-15.4396	4.43672e-06	0.00300644
XM_018059812.1	XM_018059812.1	102169032	ARHGAP20	NC_030822.1:61554624-61760412	0	0.454629	-15.4486	4.4065e-06	0.00300644
XM_018038675.1	XM_018038675.1	106503471	DST	NC_030830.1:44921429-45451779	0	0.187935	-15.5397	3.14541e-06	0.00225149
XM_018038673.1	XM_018038673.1	106503471	DST	NC_030830.1:44921429-45451779	0	0.188592	-15.5448	3.06704e-06	0.00222676
XM_018038677.1	XM_018038677.1	106503471	DST	NC_030830.1:44921429-45451779	0	0.189889	-15.5547	2.99861e-06	0.00220863
XM_013975233.2	XM_013975233.2	102173157	TACC2	NC_030833.1:9880458-10065990	0	0.547584	-15.5673	2.81158e-06	0.00210133
XM_018038749.1	XM_018038749.1	102184391	ATXN1	NC_030830.1:9524173-9879191	0	0.291627	-15.5947	2.63578e-06	0.00199933
XM_013965582.2	XM_013965582.2	102182588	FAM13B	NC_030814.1:61017020-61096078	0	1.31577	-15.6015	2.56691e-06	0.00199933
XM_018049413.1	XM_018049413.1	102176951	ATP8A1	NC_030813.1:61799902-61994400	0	0.53652	-15.6059	2.55334e-06	0.00199933
XM_018050031.1	XM_018050031.1	102180850	MCTP1	NC_030814.1:15969905-16527716	0	0.189581	-15.6252	2.37199e-06	0.00194415
XM_018051958.1	XM_018051958.1	102190412	NFIB	NC_030815.1:29736378-29997456	0	0.409446	-15.6408	2.21379e-06	0.00186056
XM_018053166.1	XM_018053166.1	102188594	ZNF292	NC_030816.1:49906335-50000271	0	1.16798	-15.6783	1.92449e-06	0.00171591
XM_018059522.1	XM_018059522.1	102169398	DENND5A	NC_030822.1:38919467-39018506	0	1.11408	-15.6865	1.87745e-06	0.00170386
XM_018066863.1	XM_018066863.1	102178670	MAGI1	NC_030829.1:35374299-36024006	0	0.178887	-15.7615	1.4789e-06	0.00139431
XR_001919147.1	XR_001919147.1	102174047	ARFGEF1	NC_030821.1:50666226-50796706	0	0.925983	-15.8174	1.16578e-06	0.00113938
XM_005688969.3	XM_005688969.3	102179787	PCMTD1	NC_030821.1:61007984-61049881	0	2.95567	-15.8529	1.05969e-06	0.00105909
XM_018059653.1	XM_018059653.1	102188266	TNS1	NC_030809.1:29697384-29896787	0	0.622636	-15.8566	1.03165e-06	0.00105909
XM_018050715.1	XM_018050715.1	102168818	CDC42SE2	NC_030814.1:87384776-87502602	0	1.05945	-15.8644	9.98932e-07	0.00105766
XM_018058544.1	XM_018058544.1	102173763	FAM91A1	NC_030821.1:65912716-65953664	0	3.25009	-15.9569	6.85462e-07	0.000830755
XM_018066875.1	XM_018066875.1	102180895	LRRFIP2	NC_030829.1:10234143-10344479	0	1.21372	-15.9658	6.69495e-07	0.000830755
XM_018054210.1	XM_018054210.1	102174306	MYO5A	NC_030817.1:45152710-45294809	0	0.963562	-15.9979	5.90382e-07	0.000769343
XM_018038684.1	XM_018038684.1	106503471	DST	NC_030830.1:44921429-45451777	0	0.25987	-16.0074	5.61781e-07	0.000751337
XM_018038683.1	XM_018038683.1	106503471	DST	NC_030830.1:44921429-45451777	0	0.26422	-16.0313	5.18046e-07	0.000724476
XM_018041848.1	XM_018041848.1	102172237	THRB	NC_030834.1:3763978-4200105	0	0.331151	-16.0747	4.1589e-07	0.000603897
XM_018061313.1	XM_018061313.1	102190721	CLIP1	NC_030824.1:18110176-18225379	0	1.27813	-16.1027	3.74731e-07	0.000560135
XM_005681494.3	XM_005681494.3	102187662	ARAP2	NC_030813.1:56062975-56263040	0	0.740369	-16.1113	3.62599e-07	0.000558424
XM_018048695.1	XM_018048695.1	100861292	CACNA1C	NC_030812.1:107328368-107719644	0	0.417858	-16.2537	2.18608e-07	0.00035839
XM_018064274.1	XM_018064274.1	102189340	LOC102189340	NC_030826.1:18736880-18897485	0	1.05241	-16.3017	1.80926e-07	0.000306501
XM_018041380.1	XM_018041380.1	100861357	PCGF5	NC_030833.1:38476153-38534192	0	2.95657	-16.3235	1.65276e-07	0.000299158
XM_018046874.1	XM_018046874.1	102177957	HIPK2	NC_030811.1:17174117-17380850	0	0.950437	-16.5189	6.97604e-08	0.00013131
XM_018053937.1	XM_018053937.1	102190236	IFT43	NC_030817.1:15694880-15805566	0	1.84783	-16.5767	4.90147e-08	9.58087e-05
XM_018067029.1	XM_018067029.1	102174516	AZI2	NC_030829.1:2668716-2704389	0	5.87734	-16.6125	4.21206e-08	8.56261e-05
XM_018066722.1	XM_018066722.1	102182176	PBRM1	NC_030829.1:48085497-48187031	0	2.28119	-16.7562	2.20288e-08	4.66479e-05
XM_018051540.1	XM_018051540.1	106502252	OBSCN	NC_030814.1:105916052-106149039	0	0.996868	-16.7602	2.16212e-08	4.66479e-05
XM_018053194.1	XM_018053194.1	102186120	PTPRK	NC_030816.1:53315015-53933067	0	0.379051	-16.7726	2.02421e-08	4.66479e-05
XM_018053842.1	XM_018053842.1	102190793	TTC7B	NC_030817.1:824408-1097124	0	0.965877	-16.9418	7.15857e-09	1.9148e-05
XM_018049788.1	XM_018049788.1	102176216	ABLIM2	NC_030813.1:114462229-114600767	0	1.90922	-16.9477	6.93032e-09	1.9148e-05
XM_018038754.1	XM_018038754.1	102182743	CARMIL1	NC_030830.1:17412777-17720335	0	0.883277	-16.9862	5.60239e-09	1.67485e-05
XM_005695429.3	XM_005695429.3	102172847	MARK3	NC_030828.1:67301721-67413389	0	2.45231	-16.9978	5.1721e-09	1.64285e-05
XM_005691168.3	XM_005691168.3	102187072	ARFIP1	NC_030824.1:65954425-66095628	0	1.97524	-17.0242	4.48287e-09	1.51886e-05
XM_018062352.1	XM_018062352.1	102179802	ACTN4	NC_030825.1:49298756-49370984	0	4.48184	-17.2392	1.18974e-09	4.65116e-06
XM_018042346.1	XM_018042346.1	102191113	CCSER2	NC_030835.1:6276191-6438709	0	2.17815	-17.3681	5.34132e-10	2.26214e-06
XM_018066196.1	XM_018066196.1	102191376	ADAMTSL3	NC_030828.1:23559613-23931138	0	0.978927	-17.4072	3.96259e-10	1.83079e-06
XM_018058407.1	XM_018058407.1	102181057	STAU2	NC_030821.1:45042299-45355120	0	1.27058	-17.5353	1.56211e-10	7.93895e-07
XM_018055900.1	XM_018055900.1	102176892	SPTAN1	NC_030818.1:98645406-98692962	0	9.25907	-17.683	5.00949e-11	2.8288e-07
XM_018051548.1	XM_018051548.1	106502252	OBSCN	NC_030814.1:105916052-106149039	0	1.91662	-17.7032	4.46907e-11	2.8288e-07
XM_013965820.2	XM_013965820.2	102171465	TM4SF1	NC_030808.1:118380925-118389379	0	53.8625	-17.7314	3.47665e-11	2.52415e-07
XM_018042061.1	XM_018042061.1	102182013	PPP2CB	NC_030834.1:18688519-18712334	0	19.4205	-17.7539	2.89909e-11	2.45563e-07
XM_018049785.1	XM_018049785.1	102176216	ABLIM2	NC_030813.1:114462229-114600767	0	3.5362	-17.8369	1.52503e-11	1.5501e-07
XM_018043154.1	XM_018043154.1	102185718	NAV2	NC_030836.1:24193231-24616550	0	1.17565	-17.8596	1.26642e-11	1.5501e-07
XM_018055413.1	XM_018055413.1	102176134	EHBP1	NC_030818.1:60865106-61221859	0	1.40786	-17.8729	1.07975e-11	1.5501e-07
XM_005681272.3	XM_005681272.3	102169568	SYNPO2	NC_030813.1:6662905-6865001	0	6.92876	-19.352	3.88519e-15	9.87266e-11
